# Supplementary material for: 'Who's who' in two different flower types of Calluna vulgaris (Ericaceae): morphological and molecular analyses of flower organ identity
Source: BMC Plant Biol. 2009 Dec 14;9:148. doi: 10.1186/1471-2229-9-148 (PMC2803492; doi:10.1186/1471-2229-9-148)
Supplement: Additional file 1 — Alignment of CvAP3 with AP3/DEF-like gene sequences. GeneDoc Document alignment file including the accession numbers of the sequences aligned. [file 1471-2229-9-148-S1.MSB]

GDC ******** GeneDoc Multiple Sequence Alignment Editor ********
GDC 0400000d210190000cffffffffffff000000000000000000808080c0c0c0
GDC ffffff000000000000f43f000000000000f43f000000000000f03f000000
GDC 000000f03f00A000300000190000cA54696d6573204e657720526f6d616e
GDC 00A00320002000000000000000000000601444e000245510003535400044
GDC b52000546595700064c49564d00285061756c6f776e6961312c0d0a50617
GDC 56c6f776e6961322c0d0a50656469636f312c0d0a50656469636f322c0d0
GDC a4c6575636f312c0d0a4c6575636f322c0d0a4368656c6f6e652c0d0a537
GDC 972696e67612c0d0a56657262656e61312c0d0a56657262656e61322c0d0
GDC a53636f706f6c69612c0d0a4d616e647261676f72612c0d0a536f6c616e6
GDC 472612c0d0a4a75616e756c6c6f612c0d0a4365737472756d2c0d0a42727
GDC 56e66656c7369612c0d0a496c65782c0d0a53616c766961312c0d0a53616
GDC c766961322c0d0a4d617a7573312c0d0a4d617a7573322c0d0a4d696d756
GDC c7573312c0d0a4d696d756c7573322c0d0a457573746f6d612c0d0a536f6
GDC c616e756d312c0d0a536f6c616e756d322c0d0a4c79636f7065727369636
GDC f6e2c0d0a4e69636f7469616e612c0d0a506574756e69612c0d0a416e746
GDC 9727268696e756d2c0d0a5072696d756c61312c0d0a5072696d756c61322
GDC c0d0a496d70617469656e73312c0d0a496d70617469656e73322c0d0a4d6
GDC 172636772617669612c0d0a43616c6c756e612c0d0a4172616269646f707
GDC 36973293b0d0a00BBAABAAA0000002a000a00020001B20AAA000a203a200
GDC 0203a200000000000000059400000000000000000000c5058000000ffff0
GDC 00047580000ff00ff000041475358000000ffffff0056434147444e53545
GDC 0580000ff00ffff00484b525800ff00000000ff4544580000ff000000ff4
GDC 84b5245445800ffffff0000ff48524551444e425a5800ff000000ff00595
GDC 7484b524551444e5354425a580000000000ff00494c56415800ff0000808
GDC 0804659574858000000ff808080494c564341474d4659574854505800fff
GDC fff0000000c505800ffffff0000004758000000000000004143475358000
GDC 000002d2dba564147444e5354505800000000ffffff484b5258002d2dba0
GDC 0000045445800ffffff000000484b5245445800000000000000485245514
GDC 44e425a58000000002d2dba435957484b524551444e5354425a580000000
GDC 0ffffff494c564158002d2dba000000465957485800ffffff000000494c5
GDC 64341474d46595748545058000000000000000300ffffff00000000fffff
GDC f80808000000000c0c0c00000ABBBBBBBBBBBBBB00ff00A0025000100010
GDC 001000100010001000100010001000100010001000100010001000100010
GDC 001000100010001000100010001000100010001000100010001000100010
GDC 0010001000100010001A0018AA000000000000000000000003A00ff00A00
GDC 000000008056400000000000805140000000000000494000000200000000
GDC 00001440A0000000098b20c4100000000102506410000000018980641000
GDC 0000078b10b4100AAABB00005374616e646172640046464c4c5353535359
GDC 592a2a43432a574c4c4c4c5050505048485151525252524949494d545454
GDC 544e4e4b4b5353525256565656414141414444454547474747002d2d2d2d
GDC 2d2d2d2d2d2d2d2d2d2d2d2d2d2d2d2d2d2d2d2d2d2d2d2d2d2d2d2d2d2d
GDC 2d4d2d2d2d2d2d2d2d2d2d2d2d2d2d2d2d2d2d2d2d2d2d2d2d2d2d2d2d2d
GDC 00BBBBB00000000000000250000000000000000000000000000000000000
GDC 000000000000000000000000000000000000000000000000000000000000
GDC 000000000000000000000000000000000000000000000000000000300000
GDC 0000000BBAB0025415935323430313100415935323430313800415935323
GDC 430313000415935323430313700415935333035343000415935333035343
GDC 400415935323430303800415935323430303700415935323430313400415
GDC 935323430303900445135333934303600445135333934303300445135333
GDC 934303500445135333934303400445135333934303800445135333934303
GDC 100445134373933353600415935323430313600415935323430313500415
GDC 935333035333800415935333035343200415935333035343300415935333
GDC 035333900454635363932323700583637353038004451353339343032004
GDC 451363734353332004451343337363335005836393934360058353230323
GDC 300445133383134323900445133383134323700445134393339333000445
GDC 1343933393239004451343933393333004751323032303236004e4d5f313
GDC 1353239340005000001b7B00000000000059400000000000005440000000
GDC 0000004e4000DAAB000000ffffff0302014445484b524e5153540000ff00
GDC ff0000024c49564d4659574147435000ff000000ff0004014445484b5200
GDC 00ff00ff0000024e5153540000ff00ff8000034c49564d46595700ff0000
GDC 00ff0004414700ff0000008000080144450000ff00ff000002484b5200ff
GDC ffffff0000034e510000ff00ff800004535400ffffffff8000054c495600
GDC ff000000ff000646595700ffffff00ff0007414700ff0000008000084d43
GDC 00ffffff0080000000000000Affffff80808000A
 CvAP3_nucletoide_alignment.msB  MSF: 816  Type: P  July 15, 2009  10:21  Check: 3840 ..

 Name: Paulownia1       Len:   816  Check: 7107  Weight:   1.00
 Name: Paulownia2       Len:   816  Check: 4143  Weight:   1.00
 Name: Pedicu1          Len:   816  Check: 4791  Weight:   1.00
 Name: Pedicu2          Len:   816  Check: 452   Weight:   1.00
 Name: Leuco1           Len:   816  Check: 2770  Weight:   1.00
 Name: Leuco2           Len:   816  Check: 408   Weight:   1.00
 Name: Chelone          Len:   816  Check: 1093  Weight:   1.00
 Name: Syringa          Len:   816  Check: 5465  Weight:   1.00
 Name: Verbena1         Len:   816  Check: 2208  Weight:   1.00
 Name: Verbena2         Len:   816  Check: 7508  Weight:   1.00
 Name: Scopolia         Len:   816  Check: 7171  Weight:   1.00
 Name: Mandragora       Len:   816  Check: 8108  Weight:   1.00
 Name: Solandra         Len:   816  Check: 9104  Weight:   1.00
 Name: Juanulloa        Len:   816  Check: 9083  Weight:   1.00
 Name: Cestrum          Len:   816  Check: 8080  Weight:   1.00
 Name: Brunfelsia       Len:   816  Check: 9126  Weight:   1.00
 Name: Ilex             Len:   816  Check: 7979  Weight:   1.00
 Name: Salvia1          Len:   816  Check: 8776  Weight:   1.00
 Name: Salvia2          Len:   816  Check: 1789  Weight:   1.00
 Name: Mazus1           Len:   816  Check: 3727  Weight:   1.00
 Name: Mazus2           Len:   816  Check: 9339  Weight:   1.00
 Name: Mimulus1         Len:   816  Check: 2324  Weight:   1.00
 Name: Mimulus2         Len:   816  Check: 5173  Weight:   1.00
 Name: Eustoma          Len:   816  Check: 1621  Weight:   1.00
 Name: Solanum1         Len:   816  Check: 6444  Weight:   1.00
 Name: Solanum2         Len:   816  Check: 2146  Weight:   1.00
 Name: Lycopersicon     Len:   816  Check: 5198  Weight:   1.00
 Name: Nicotiana        Len:   816  Check: 9152  Weight:   1.00
 Name: Petunia          Len:   816  Check: 5571  Weight:   1.00
 Name: Antirrhinum      Len:   816  Check: 8695  Weight:   1.00
 Name: Primula1         Len:   816  Check: 6538  Weight:   1.00
 Name: Primula2         Len:   816  Check: 6538  Weight:   1.00
 Name: Impatiens1       Len:   816  Check: 798   Weight:   1.00
 Name: Impatiens2       Len:   816  Check: 9728  Weight:   1.00
 Name: Marcgravia       Len:   816  Check: 8993  Weight:   1.00
 Name: Calluna          Len:   816  Check: 5658  Weight:   1.00
 Name: Arabidopsis      Len:   816  Check: 1036  Weight:   1.00

//

              1                                                   50 
  Paulownia1  .......... .......... .......... .......... .......... 
  Paulownia2  .......... .......... ....AAGAGA ATAGAGAACC AAACTAACAG 
     Pedicu1  .......... .......... ....AAGAGA ATAGAGAACC AGACAAACAG 
     Pedicu2  .......... .......... ....AAGAGG ATAGAGAACC AAACAAACAG 
      Leuco1  .......... .......... ....AAGAAA ATAGAGAACC AAACTAACAG 
      Leuco2  .......... .......... ....AAGAGA ATAGAGAACC AAACCAACAG 
     Chelone  .......... .......... ....AAGAGA ATTGAAAACC AAACAAACAG 
     Syringa  .......... .......... ....AAGAGA ATAGAGAACC AAACAAACAG 
    Verbena1  .......... .......... ....AAGAAG ATCGAGAACC AAACAAACAG 
    Verbena2  .......... .......... ....AAGAAA ATAGAGAACC AAACAAACAG 
    Scopolia  .......... .......... .......AGA ATAGAGAACC AAACAAACAG 
  Mandragora  .......... .......... .......AGA ATAGAGAACC AAACAAACAG 
    Solandra  .......... .......... .......AGA ATAGAGAACC AAACAAACAG 
   Juanulloa  .......... .......... .......AGA ATAGAGAACC AAACAAACAG 
     Cestrum  .......... .......... .......AGA ATAGAGAACC AAACAAACAG 
  Brunfelsia  .......... .......... .......AGA ATAGAGAACC AAACTAACAG 
        Ilex  .......... .......... .......... .......... .......... 
     Salvia1  ATGGCTCGTG GGAAGATCCA GATCAAGAAA ATAGAAAACC AAACAAACAG 
     Salvia2  ATGGCTCGTG GGAAGATCCA GATCAAGAAA ATAGAAAACC AAACAAACAG 
      Mazus1  ATGGCTCGTG GCAAGATCCA GATCAAGAAA ATAGAGAACC AGACAAACAG 
      Mazus2  ATGGCTCGTG GGAAGATCCA GATCAAGAAG ATAGAGAACC AAACCAACAG 
    Mimulus1  ATGGCTCGTG GGAAGATCCA GATCAAGAAA ATAGAGAACC AAACAAACAG 
    Mimulus2  ATGGCTCGTG GGAAGATCCA GATCAAGAAA ATAGAGAACC AGACTAACAG 
     Eustoma  ATGGCGAGAG GGAAGATCCA GATCAAAAAG ATAGAGAACC AAACAAACAG 
    Solanum1  ATGGCTCGTG GTAAGATCCA GATCAAGAAA ATAGAAAACC AAACAAATAG 
    Solanum2  .......... .......... .......AAA ATAGAAAACC AAACAAACAG 
Lycopersicon  ATGGCTCGTG GTAAGATCCA GATCAAGAAA ATAGAAAACC AAACAAATAG 
   Nicotiana  ATGGCTCGTG GGAAGATCCA GATCAAGAGA ATAGAGAACC AAACAAACAG 
     Petunia  ATGGCTCGTG GAAAGATCCA GATCAAGAGA ATAGAAAACC AAACAAACAG 
 Antirrhinum  ATGGCTCGAG GGAAGATCCA GATTAAGAGG ATAGAGAACC AAACAAACAG 
    Primula1  ATGGCAAGGG GAAAGATCCA GATCAAGAAG ATCGAGAACG CGACTAACCG 
    Primula2  ATGGCAAGGG GAAAGATCCA GATCAAGAAG ATCGAGAACG CGACTAACCG 
  Impatiens1  ATGGCAAGGG GGAAGATCCA GATCAAGAGG ATTGAAAACG ACACCAACAG 
  Impatiens2  ATGGCCAGAG GAAAGATCCA GATCAAGAGG ATTGACAACG ACACCAACAG 
  Marcgravia  .......... .......... .......... .......... ........CG 
     Calluna  .......... .......... .......... .......... .......... 
 Arabidopsis  ATGGCGAGAG GGAAGATCCA GATCAAGAGG ATAGAGAACC AGACAAACAG 

              51                                                 100 
  Paulownia1  .......... TACTCCAAGA GAAGAAATGG GCTCTTCAAG ACAGCTCATG 
  Paulownia2  GCAGGTGACA TACTCCAAGA GAAGAAATGG GCTCTTCAAG AAAGCTCATG 
     Pedicu1  GCAGGTGACT TATTCCAAGA GAAGAAATGG GCTTTTCAAG AAAGCCCATG 
     Pedicu2  GCAGGTGACT TACTCAAAGA GAAGAAATGG GCTTTTCAAA AAAGCCCACG 
      Leuco1  GCAGGTGACC TACTCCAAGA GAAGAAATGG GCTCTTCAAG AAAGCTCATG 
      Leuco2  GCAGGTGACC TACTCCAAGA GACGAAATGG GCTCTTCAAG AAAGCTCATG 
     Chelone  GCAGGTGACT TACTCCAAGA GAAGAAATGG GCTTTTCAAG AAAGCCAATG 
     Syringa  GCAGGTGACT TATTCCAAGA GAAGAAATGG GCTCTTCAAG AAAGCTCATG 
    Verbena1  GCAGGTGACT TACTCCAAGA GAAGAAATGG GCTTTTCAAA AAAGCTCATG 
    Verbena2  GCAGGTGACC TACTCCAAGA GAAGAAATGG GTTGTTCAAG AAAGCTCATG 
    Scopolia  GCAAGTGACT TATTCAAAGA GAAGAAATGG GCTATTCAAG AAAGCTAATG 
  Mandragora  GCAAGTGACT TATTCAAAGA GAAGAAATGG GCTTTTCAAG AAGGCTAATG 
    Solandra  GCAAGTGACT TATTCAAAGA GAAGAAATGG GCTTTTCAAG AAGGCTAATG 
   Juanulloa  GCAAGTGACT TATTCAAAGA GAAGAAATGG GCTTTTCAAG AAGGCTAATG 
     Cestrum  GCAAGTCACT TATTCCAAGA GAAGAAATGG GCTTTTCAAG AAAGCTAATG 
  Brunfelsia  ACAAGTGACT TATTCTAAGA GAAGAAACGG ACTTTTCAAA AAGGCTAATG 
        Ilex  .......... .......... .....AGTGG TCTCTTCAAG AAGGCACATG 
     Salvia1  GCAGGTGACC TACTCCAAGA GGAGAAATGG GCTTTTCAAG AAAGCTCATG 
     Salvia2  GCAGGTGACC TACTCCAAGA GGAGAAATGG GCTTTTCAAG AAAGCTCATG 
      Mazus1  GCAGGTGACC TACTCCAAGA GGAGAAATGG GCTGTTCAAG AAAGCTCACG 
      Mazus2  GCAAGTGACC TACTCCAAGA GGAGAAATGG GCTGTTCAAG AAAGCTCATG 
    Mimulus1  GCAGGTGACC TATTCAAAGA GAAGAAATGG GCTTTTCAAG AAAGCCCACG 
    Mimulus2  GCAGGTGACC TACTCCAAGC GAAGAAATGG TCTCTTCAAG AAAGCTCATG 
     Eustoma  GCAGGTGACC TACTCCAAGA GAAGAAATGG GCTCTTCAAG AAAGCTCATG 
    Solanum1  GCAAGTGACT TATTCAAAGA GAAGAAATGG GCTATTCAAG AAGGCTAATG 
    Solanum2  GCAAGTGACA TATTCAAAGA GAAGAAATGG GCTATTCAAG AAGGCTAATG 
Lycopersicon  ACAAGTGACT TATTCAAAGA GAAGAAATGG GCTATTCAAG AAGGCTAATG 
   Nicotiana  ACAAGTCACT TATTCTAAGA GAAGAAATGG ACTTTTCAAG AAAGCTAATG 
     Petunia  GCAAGTGACA TATTCTAAGA GAAGAAATGG ACTTTTCAAG AAGGCTAATG 
 Antirrhinum  GCAGGTCACC TACTCCAAGA GAAGAAATGG TTTGTTCAAG AAAGCACACG 
    Primula1  ACAGGTCACC TACTCCAAAC GCCGCAACGG GCTGTTCAAG AAGGCTGGTG 
    Primula2  ACAGGTCACC TACTCCAAAC GCCGCAACGG GCTGTTCAAG AAGGCTGGTG 
  Impatiens1  GCAGGTTACG TACTCCAAGC GCCGGAACGG TCTCTTTAGG AAGGCCGGTG 
  Impatiens2  GCAGGTCACC TACTCCAAGC GCAGGAATGG GCTCTTCAAG AAGGCCGGCG 
  Marcgravia  ACAGGTGACC TTCTGCAAGC GGCGGAACGG ACTCTTCAAG AAGGCGAGGG 
     Calluna  .......... .......... .......... .......... ...GCAAAGG 
 Arabidopsis  ACAAGTGACG TATTCAAAGA GAAGAAATGG TTTATTCAAG AAAGCACATG 

              101                                                150 
  Paulownia1  AACTTACTGT TCTTTGCGAT GCCAAGGTTT CCATTATCAT GATCTCCAGT 
  Paulownia2  AGCTTACTGT TCTTTGTGAT GCCAAGGTTT CCATTCTCAT GATCTCCAGT 
     Pedicu1  AGCTCACTGT TCTTTGTGAT GCCAAGGTTT CAATTATCAT GATCTCCAGT 
     Pedicu2  AGCTTACTGT TCTTTGTGAT GCCAAGGTTT CCATTCTCAT GATCTCGAGT 
      Leuco1  AGCTTTCTGT TCTTTGTGAT GCCAAGGTTT CCATTGTCAT GATATCCAGT 
      Leuco2  AGCTTACTGT TCTTTGTGAT GCCAAGGTTT CCATTCTCAT GATCTCCAGT 
     Chelone  AGCTAAGCGT TCTTTGTGAT GCTAAAGTTT CAATTATCAT GATTTCTAGT 
     Syringa  AACTCACTGT TCTTTGTGAT GCTAAGGTTT CAATTATCAT GATCTCCAGT 
    Verbena1  AGCTTACTGT TCTTTGCGAT GCAAAAGTTT CGATTCTCAT GATTTCCAGT 
    Verbena2  AACTTACTGT TCTTTGTGAT GCTAAGGTTT CCATTATCAT GATCTCCAGT 
    Scopolia  AACTCACTGT TCTTTGTGAT GCTAAAGTTT CAATTATCAT GATTTCTAAT 
  Mandragora  AGCTCACTGT TCTTTGTGAT GCTAAAGTTT CTATAATTAT GATTTCTACT 
    Solandra  AGCTCACTGT TCTTTGTGAT GCTAAAGTTT CAATAATCAT GATTTCTAGT 
   Juanulloa  AGCTCACTGT TCTTTGTGAT GCTAAAGTTT CAATAATCAT GATTTCTAGT 
     Cestrum  AGCTCACTGT TCTTTGTGAT GCCAAAGTTT CAATCATCAT GATTTCTAGT 
  Brunfelsia  AACTAACTGT TCTTTGTGAT GCTAAAGTTT CAATTATCAT GATCTCTAGT 
        Ilex  AACTCACCGT TCTCTGTGAT GCCAAAGTCT CCATCATCAT GTTCTCCTGT 
     Salvia1  AGCTCACTGT GCTTTGTGAT GCCAAGATTT CCATTATCAT GATCTCCAGC 
     Salvia2  AGCTCACTGT GCTTTGTGAT GCCAAGATTT CCATTATCAT GATCTCCAGC 
      Mazus1  AGCTCAGTGT GCTTTGTGAT GCCAAGGTCT CCATTATCAT GATCTCCGGT 
      Mazus2  AGCTCACGGT TCTTTGTGAT GCCAAAGTCT CCATCATCAT GATCTCCAGT 
    Mimulus1  AGCTTACTGT TCTTTGTGAT GCCCAGGTTT CCATTCTCAT GGTCTCCAGC 
    Mimulus2  AGCTTTCCGT TCTTTGTGAT GCCAAGGTTT CCATTGTCAT GGTCTCCAGT 
     Eustoma  AGCTCACCGT GCTTTGTGAT GCTAAAGTTT CCATCATCAT GCTCTCCAGC 
    Solanum1  AACTTACAGT TCTTTGTGAT GCTAAAGTTT CAATTGTTAT GATTTCTAGT 
    Solanum2  AACTAACTGT TCTTTGTGAT GCTAAAGTTT CAATTGTCAT GATTTCGAGT 
Lycopersicon  AACTTACTGT TCTCTGTGAT GCTAAAGTTT CAATTGTTAT GATTTCTAGT 
   Nicotiana  AACTCACTGT TCTTTGTGAT GCTAAAGTTT CTATAATTAT GATTTCAAGT 
     Petunia  AACTCACTGT TCTTTGTGAT GCCAAAGTTT CCATAATTAT GATTTCCAGT 
 Antirrhinum  AGCTCTCTGT TCTCTGTGAT GCTAAAGTTT CCATTATCAT GATCTCCAGT 
    Primula1  AGCTAGCTGT ACTATGCGAT GCCAAGGTGT CCATTATTAT GCTCTCGGGA 
    Primula2  AGCTAGCTGT ACTATGCGAT GCCAAGGTGT CCATTATTAT GCTCTCGGGA 
  Impatiens1  AACTTACTGT TCTCTGTGAT GCTAAGATCT CCATCCTTAT GTTCTCCAGC 
  Impatiens2  AGCTTACTGT TCTCTGCGAT GCTAAGGTCT CCATCATCAT GANCTCAAGC 
  Marcgravia  AGCTTTCCGT TCTCTGCGAT GCTAGAGTCT CCATCATCAT GTTCTCCAGC 
     Calluna  AGCTCACCGT TCTCTGCGAC GCTCAAGTGT CGATCATCAT GATTTCCAGC 
 Arabidopsis  AGCTCACGGT TTTGTGTGAT GCTAGGGTTT CGATTATCAT GTTCTCTAGC 

              151                                                200 
  Paulownia1  ACTCAGAAGC TCCATGAATA CATCAGCCCC ACC...ACCA TGACAAAGCA 
  Paulownia2  ACTCAGAAGC TTCATGAATA CATCAGCCCC AAC...ACCA CGACAAAGCA 
     Pedicu1  ACTCAGAAGC TTCATGAATA CATCAGCCCT TCC...ACTA TGACAAAGCA 
     Pedicu2  ACTCAAAAGC TTCATGAGTA TATCAGCCCT GCC...ATCA TGACAAAACA 
      Leuco1  ACTCAGAAGC TTCATGAATA CATCAGCCCC ATC...ATCA CGACAAAGCA 
      Leuco2  ACTCAGAAGC TTCATGAATA CATCAGCCCC TCC...ATCA CGACAAAACA 
     Chelone  ACTCAGAAGC TTCACGAATA TATCAGCCCA ACT...ACAA CGACTAAACA 
     Syringa  ACTCAGAAGA TCCACGAGTA TATTAGCCCT ACA...AGCT CGACAAAGCA 
    Verbena1  ACTCAGAAGC TTCATGAATA CATCAGTCCA CCT...GCCA CGACGAAGCA 
    Verbena2  ACCCAGAAGC TTCATGAATA CATCAGCCCG TCC...ACCG CGACGAAGCA 
    Scopolia  ACTGGCAAGC TTCATGAATT TATAAGTCCC TCT...ATCA CGACCAAGCA 
  Mandragora  ACTGGAAAGC TTCATGAATT TATAAGTCCC TCT...ATCA CGACCAAGCA 
    Solandra  ACTGGCAAGC TTCATGAATT TATAAGTCCC TCT...ATCA CGACCAAGCA 
   Juanulloa  ACTGGCAAGC TTCATGAATT TATAAGTCCC TCT...ATCA CGACCAAGCA 
     Cestrum  ACTGGAAAAC TCCATGAATT CATCAGCCCT CAA...ATCA CGACCAAGCA 
  Brunfelsia  ACTGGCAAGC TTCATGAATT CATTAGTCCA TCG...TTAA CGACCAAGCA 
        Ilex  ACCAACAAGC TTCACGAATA TATCAGTCCC TCC...ATTA CGACTAAACA 
     Salvia1  ACTCAGAAGC TTCATGAATA CATCAGCCCC ACT...ATCA CGACAAAGCA 
     Salvia2  ACTCAGAAGC TTCATGAATA CATCAGCCCC ACT...ATCA CGACAAAGCA 
      Mazus1  ACTCAGAAGC TCCATGAGTA CATCAGCCCT TCC...ATCT CGACAAAGCA 
      Mazus2  ACTCAGAAGC TTCATGAGTA TATCAGCCCC TCC...ATCA CGACAAAGCA 
    Mimulus1  ACTCAGAAGC TTCATGAATA CATCAGCCCT TCC...ATCA CGACAAAGCA 
    Mimulus2  TCTCAGAAGC TTCACGAATA CATCAGCCCC ACC...ATCA CGACAAAGCA 
     Eustoma  ACCAGTAAGC TTCATGAATT CATCAGTCCT ACC...ACTA CGACTAAGCA 
    Solanum1  ACTGGAAAAC TTCATGAGTT TATAAGTCCC TCT...ATCA CGACCAACAA 
    Solanum2  ACTGGAAAGC TTCATGAATT TATAAGTCCC TCT...ATCA CGACCAAACA 
Lycopersicon  ACTGGAAAAC TTCATGAGTT TATAAGTCCC TCA...ATCA CGACCAAACA 
   Nicotiana  ACCGGCAAAC TTCATGAATT TATAAGTCCC TCT...GTCA CGACCAAGCA 
     Petunia  ACTGGCAAGC TTCATGAATT CATTAGTCCA TCT...ATCA CGACTAAGCA 
 Antirrhinum  ACTCAGAAGC TTCACGAATA CATCAGCCCA ACA...ACTG CGACAAAGCA 
    Primula1  ACTAACAAGA TCCACGAGTT CCATAGCCCT GACCATGTCA CGACTAAGCA 
    Primula2  ACTAACAAGA TCCACGAGTT CCATAGCCCT GACCATGTCA CGACTAAGCA 
  Impatiens1  ACCTCCAAGC TCCACGAGTT CATCAGCCCT TCC...ATTT CGGCAAAGCA 
  Impatiens2  ACAGGCAAGC TCCATGAATA CATCAGCTCC TCC...ATTT CGACGAAACA 
  Marcgravia  ACCGGCAAGC TCCATGAATA CATCAGCCCT TCC...ATTT CCACAAAACA 
     Calluna  ACTGGCAAGC TCCATGAGTA CATCAGTCCC CCT...TCTA CGACRAAGCA 
 Arabidopsis  TCCAACAAGC TTCATGAGTA TATCAGCCCT AAC...ACCA CAACGAAGGA 

              201                                                250 
  Paulownia1  GGTATTTGAT CAGTATCAGA AGGCTGTTGG GGTTGATCTT TGGAGCTCAC 
  Paulownia2  ACTGTTTGAT CAATATCAGA AGGCTGTTGG AGTTGATCTT TGGAACTCCC 
     Pedicu1  GGTATTTGAT CAGTATCAGA AAGCTGTTGG AGTTGATCTA TGGAAGACAC 
     Pedicu2  GCTATTTGAT CAGTATCAGA AGGATGTTGG GGTTGATCTA TGGAATTCCC 
      Leuco1  GGTATTCGAT CAGTATCAGA AGGCTGTTGG AGTTGATCTT TGGAACTCAC 
      Leuco2  GTTGTTTGAT CAATATCAGA AGGCAGTTGG AGTTGATCTC TGGAATTCCC 
     Chelone  GTTGCTTGAT CAGTATCAAA AGGCTGTTGG AGTTGATATT TGGAACTCTC 
     Syringa  GTTGTTTGAT CTGTACCAGA CGACTGTTGG GGTTGATCTT TGGATCACCC 
    Verbena1  GTTGTTTGAT AATTATCAGA AGGCTGTTGG AGTTGATCTT TGGCAAACCC 
    Verbena2  GGTTTTTGAT CAGTATCAGA AGGCCGTTGG GGTTGATCTT TGGCAATCAC 
    Scopolia  GTTGTTCGAT CTGTACCAAA AGACTGTTGG AGTTGATCTT TGGAACTTCC 
  Mandragora  GGTGTTCGAT CTGTACCAAA AGACTGTCGG AGTTGATCTT TGGAACTCCC 
    Solandra  GTTGTTCGAT CAGTACCAAA AGACTGTTGG AGTTGATCTT TGGAACTCTC 
   Juanulloa  GCTGTTCGAT CTGTACCAAA AGACTGTTGG AGTTGATATT TGGTACTCCC 
     Cestrum  GTTGTTCGAT CTGTACCAAA AGACTGTTGG AGTTGATCTT TGGAACTCCC 
  Brunfelsia  GTTGTTCGAT CTGTATCAAA ATACTGTTGG TGTTGATCTT TGGAACTCCC 
        Ilex  GTTCTTCGAT CAGTACCAGA GGACCTTGGG TGTCGACCTT TGGAGCTCTC 
     Salvia1  GATTGTTGAT GAATACCAGA AGACTGTTAG GACAGATATT TGGAGCTCCC 
     Salvia2  GATTGTTGAT GAATACCAGA AGACTGTTAG GACTGATCTT TGGAGCTTCC 
      Mazus1  GGTTCTTGAT CTGTACCAAA AGGCTGTTGG AGCTGACGTC TGGAGTTCAC 
      Mazus2  GATGTTTGAT CAGTATCAGA AGATTGCTCA AGTTGATGTT TGGCAACCTC 
    Mimulus1  GTTGTTTGAT AAATATCAGA ATGCTGTTGG ACTTGATCTT TGGAGCTCCC 
    Mimulus2  GGTATTTGAT GATTATCAAA CGGCTGTTGG AGTTGATCTT TGGAGCTCAC 
     Eustoma  GTTGATGGAT CAGTATCAGA AAGCTCTAGG AGTTGACCTT TGGAGCTCTC 
    Solanum1  TTTGTTCGAT CTGTACCAAA AGACTATTGG AGTTGATATT TGGACTTCTC 
    Solanum2  ATTGTTCGAT CTGTACCAAA AGACTATTGG AGTTGATATT TGGACTTCCC 
Lycopersicon  ATTGTTCGAT CTGTACCAGA AGACTATTGG AGTTGATATT TGGACTACTC 
   Nicotiana  GTTGTTCGAT CTGTATCAAA AGACTGTTGG AGTTGATCTT TGGAACTCCC 
     Petunia  GTTGTTCGAT CTGTACCAAA AGACTGTTGG AGTTGATCTT TGGAACTCCC 
 Antirrhinum  GTTATTCGAT CAGTATCAGA AGGCCGTTGG AGTTGATCTA TGGAGCTCAC 
    Primula1  GTTGTTTGAT CAGTACCAAC AGACGATGGG GATCGATCTC TGGAGCTCGC 
    Primula2  GTTGTTTGAT CAGTACCAAC AGACGATGGG GATCGATCTC TGGAGCTCGC 
  Impatiens1  ATTGTTTGAT CAGTACCAGA AGACTGTAGG GGTTGATCTT TGGAGTTCGC 
  Impatiens2  GCTGTTTGAT CACTACCAGA ACACACTGGC GGTTGATCTT TGGAGCTCAA 
  Marcgravia  ATTATTTGAT CAGTACCAGA AGACCGTGGG GATTGACCTC TGGAGCATCC 
     Calluna  GGTGATCGAT CTGTACCAGA ACAGGTTGGG AATCGATCTT TGGAGCTCGC 
 Arabidopsis  GATCGTAGAT CTGTACCAAA CTATTTCTGA TGTCGATGTT TGGGCCACTC 

              251                                                300 
  Paulownia1  ACTATGAGAA AATGCAAGAG CACTTGCAGA AACTAAAGGA GGTTAATAGG 
  Paulownia2  ACTATATGAA AATGCAAGAG CACTTGAAGA AGCTAAATGA GGTTAACAGG 
     Pedicu1  ACTATGAGAA AATGCAAGGG CACCTGCAGA AGCTGAAGGA TGTTAACAGG 
     Pedicu2  AATATGAGAA AATGCAAGAA CACCTGAAGA AGCTAAAGGA GGTTAACAGG 
      Leuco1  ATTATCAGAA AATGCAAGAG CACTTGCAGA AACTAAAGGA GGTTAACAGG 
      Leuco2  ACTATGAGAG GATGCAAGAA CACTTGAAAA AGCTAAAGGA GGTTAACAGG 
     Chelone  ACTATGAGAA AATGCAAGAG CACTTGAAGA AGCTGAAAGA CGTGAACAGG 
     Syringa  ACTACGAGAG AATGCAAGAG CACTTGAGGA AGCTGAAGGA TATTAATAAG 
    Verbena1  ACTACGAGAA AATGCAAGAG CACTTGAGGA AGCTGAAGGA GGTTAACAGG 
    Verbena2  ACTATGAGAA AATGCAAGAG CATTTGAAGA AACTAAAGGA GGTTAACAGG 
    Scopolia  ACTATGAGAA AATGCAAGAG CAGTTGAGGA AGCTAAAGGA TGTTAATAGG 
  Mandragora  ACTACGAGAA AATGCAAGAG CAGTTAAGGA AGCTAAAGGA TGTTAATAGG 
    Solandra  ACTATGAGAA AATGCAAGAG CAGTTGAGGA AGCTAAAGGA TGTTAATAGG 
   Juanulloa  ACTATGAGAA AATGCAAGAG CAGTTGAGGA AGCTAAAGGA TGTTAATAGG 
     Cestrum  ACTATGAGAA AATGCAAGAG CAGTTGAGGA AGCTTAAGGA TGTTAATAGG 
  Brunfelsia  ACTATGAGCA AATGCAAGAG CAATTGAGGA AGCTGAAGGA TGTTAATAGG 
        Ilex  ATTATGAGGA AATGCAAGGG CACTTGAAGA AGCTGAAAGA GGTTAATAGG 
     Salvia1  ACTACGAGAA AATGCAAGAG CACTTGAAGA AGCTGAAGGA GATCAATAGG 
     Salvia2  ACTACGAGAA AATGCAAGAG CACTTAAAGA AGCTGAAGGA GATGAACATG 
      Mazus1  ACTACGAGAA AATGCAAGAG CACTTAAGGA AGCTGAAGGA GGTTAACAGT 
      Mazus2  ACTACGAGAA AATGCAAGAG CACTTGAAGA AGCTGAAAGA GGTGAACAGG 
    Mimulus1  ACTATGAGAA AATGCAAGAA CACTTGAAGA AGCAAAAGGA GGTTAACAGG 
    Mimulus2  ACTATCAGAA AATGCAAGAG CACTTGCAGA AACTAAAGGA GGTTAACAGG 
     Eustoma  ACTATGAGAA AATGCAAGAG CAACTGAAGA AGCTGAAGGA CGTGAACAGA 
    Solanum1  ACTATGAGAA AATGCAAGAG CAGCTGAGGA AGTTAAAGGA TGTTAATAGG 
    Solanum2  ACTATGAGAA AATGCAAGAG CAATTGAGGA AGCTAAAGGA TGTTAATAGG 
Lycopersicon  ACTATGAGAA AATGCAAGAG CAGCTAAGGA AGCTAAAGGA TGTTAATAGG 
   Nicotiana  ACTATGAGAA AATGCAAGAG CAGTTGAGGA AGCTAAAGGA TGTTAATAGG 
     Petunia  ACTATGAGAA AATGCAAGAG CAACTGAGGA AGCTAAAGGA AGTAAATAGG 
 Antirrhinum  ACTATGAGAA AATGCAAGAG CACTTGAAGA AGCTGAATGA GGTCAACAGG 
    Primula1  ATTATGAGAA AATGCAAGAG GATTTGAGGA AACGCAAGGA GATTAACAAG 
    Primula2  ATTATGAGAA AATGCAAGAG GATTTGAGGA AACGCAAGGA GATTAACAAG 
  Impatiens1  AGTATGAGAG GATGCAAGAG CATCTGAAGA AACTGAAAGA AGGGAATAGG 
  Impatiens2  AGTATCAGAG AATGCAAGAG CACCTGAAGA AACTAAAAGA AGCGAATAGG 
  Marcgravia  ATTATGAGAG AATGCAAGAG CACTTGAAGA AACTGAAAGA GGTGAATGGG 
     Calluna  ACTATGAGAA AATGCAAGAG AACTTGAAGA ACCTGATGGA AGTCAATAGG 
 Arabidopsis  AATATGAGCG AATGCAAGAA ACCAAGAGGA AACTGTTGGA GACAAATAGA 

              301                                                350 
  Paulownia1  AACCTTAGGA GGGAGATCAG GCAAAGGATG GGAGAGAGCT TGAACGATCT 
  Paulownia2  AATCTAAGGA TGGAGGTTAG GCAACGGGTG GGAGAGAGCT TGAACGATCT 
     Pedicu1  AATCTTAGAA AGGAAATTAG GCAGAGGATG GGAGAGTGCT TGAACGATCT 
     Pedicu2  AATCTAAGAA GGGAGATTAG GCAAAGAATC GGGGAGAGCT CAAACGATCT 
      Leuco1  AACCTTAGGA TGGAGATTAG GCAAAGGATG GGAGAGAGCT TGAACGATCT 
      Leuco2  AATCTGAGGA GGGAAATTAG GCAAAGGATT GGAGAGAGCT TGAACGATCT 
     Chelone  AATCTGAGGA GGGAGATCAG GCAAAGGATG GGAGAGAGCT TGAATGATTT 
     Syringa  AATCTTCGAA GGGAAATTAG GCAAAGAATG GGAGAAAGCT TGAATGATCT 
    Verbena1  AATCTGAGAA GGGAAATTAG GCAAAGGATG GGGGAGAGCT TGAACGATAT 
    Verbena2  AACCTTAGGA AGGAGATTAG GCAAAGGATG GGAGAGAGCT TGAACGATCT 
    Scopolia  AATCTCCGAA GAGAGATCAG GCAGAGGATG GGAGAAAGCC TAAACGATCT 
  Mandragora  AATCTCCGAA GAGAGATCAG GCAGAGGATG GGTGAAAGCC TAAACGATCT 
    Solandra  AATCTCCGAA GGGAGATCAG GCAGAGGATG GGAGAAAGCC TAAACGATCT 
   Juanulloa  AATCTCCGAA GAGAGATCAG GCAGAGGATG GGAGAAAGCC TAAACGATCT 
     Cestrum  AATCTCCGAA GAGAGATCAG GCAGAGGATG GGAGAAAGCC TAAACGATCT 
  Brunfelsia  AATCTCAGAA AAGAGATCAG GCAGAGGATG GGAGAAAGCC TAAACGATCT 
        Ilex  AACCTTCGGA GGGAGATTAG GCAGAGATTG GGAGAGAGTT TGAACGATCT 
     Salvia1  AATCTGATGA TGGAGATTCG ACAAAGGAGG GGAGAGAGCT TGAACGATCT 
     Salvia2  AATCTGCGGA AAGACATTAG GCAAAGAAGT GGAGAGAGCT TGAACGATCT 
      Mazus1  AATCTCAGGA AGGAGATTAG GCAGAGAATG GGAGAGTGCT TGAACGATCT 
      Mazus2  AATCTGAGGA GGGAGATTAT GCAAAGGGTT GGAGAGAGCG TGACCGATCT 
    Mimulus1  AATCTACGGA GGGAGATTAG GCAAAGGGTG GGAGAGAGCT TGAACGATCT 
    Mimulus2  AACCTTACGA GGGAGATTAG GCAAAGGGTG GGAGAGAGCT TGAACGATCT 
     Eustoma  AATCTGCGTA GAGAAATTAG GCAGAGACTC GGGGAGAGCT TGAACGACAT 
    Solanum1  AATCTACGAA AAGAGATCAG GCAGAGGATG GGAGAAAGCC TAAATGATCT 
    Solanum2  AATCTACGAA AAGAGATCAG GCAGAGGATG GGAGAAAGCC TAAACGATTT 
Lycopersicon  AATCTACGAA AAGAGATCAG ACAGAGGATG GGAGAAAGCC TAAATGATCT 
   Nicotiana  AATCTCCGAA GAGAGATCAG GCAAAGGATG GGAGAAAGCC TAAACGATCT 
     Petunia  AATCTCCGAA AAGAGATCAG GCAGAGGATG GGAGAAAGCC TAAACGATCT 
 Antirrhinum  AATCTGAGGA GGGAGATCAG GCAAAGGATG GGTGAGAGCT TGAACGATCT 
    Primula1  AATCTACGGC AGGAAATCAG GCAGAGGATG GGTGACAGCT TAAGCGAACT 
    Primula2  AATCTACGGC AGGAAATCAG GCAGAGGATG GGTGACAGCT TAAGCGAACT 
  Impatiens1  TCTCTCCGAA CCGAGATTAG GCAGAGAATG GGTGATTGTC TAAACGAGCT 
  Impatiens2  CTTCTTCGAT TGGAGATTAG CCAGAGAATG GGTGAGAATC TGAGCCAGCT 
  Marcgravia  GGTCTACGAA GGGAGATTAG GCAGAGGATG GGTGAGAGTC TGGACGAGTT 
     Calluna  AATCTAAGGA GGGAGATCAG GCAAAGGATG GGGGAGAGTT TAAACGGTCT 
 Arabidopsis  AATCTCCGGA CTCAGATCAA GCAGAGGCTA GGTGAGTGTT TGGACGAGCT 

              351                                                400 
  Paulownia1  GGGCTACGAT CAAATGGTTA ATCTTATTGA AGATATGGAT AGTTCTTTGA 
  Paulownia2  GGGCTACGAT CAAACGGTTA ATCTTATCGA AGATATTGAA AACTCTCTGA 
     Pedicu1  GGGGTATGAG CAAATGGTTA ATCTAATTGA AGATATTGAT AACTCTTTGA 
     Pedicu2  GGGCTACGAT CAAATTGTCA ATCTTATTGA AGATATTGAG AGTTCTCTGA 
      Leuco1  GGGCTATCAT CAAATGGTTA ATCTTATTGA AGATGTGGAC AATTCTCTGG 
      Leuco2  GGGGTACGAT CAAATGGTCA ATCTTATCGA AGATATTGAT AACTCTCTGA 
     Chelone  GGGCTATGAG GAATTGGTTA ATCTCATTGA AGATGTGGAT AGTTCTCTCA 
     Syringa  AAACTACGAT CAAATCGTTA GCCTTATTGA AGACGTGGAT GATTCTCTGA 
    Verbena1  GGGCTATGAT CATATGGTTA ATCTGATTGA AGATATGGAT AACTCTCTGA 
    Verbena2  GGGCTACGAT CATATGGTCA ATCTTATTGA AGATATGGAT AATTCTCTCA 
    Scopolia  GAACTATGAA CAGTTGGAAC AACTCATGGA AAATGTGGAC AATTCTCTCA 
  Mandragora  GAACTATGAG CAGTTGGAAG AACTCATGGA AAATGTGGAT AACTCTCTGA 
    Solandra  GAACTATGAG CAGTTGGAAG AACTCATGGA AAATGTGGAC AGTTCTCTGA 
   Juanulloa  GAATTGTGAG CAGTTGCAAG AACTCATGGA AAATGTGGAC AATTCTTTGA 
     Cestrum  GAACTATGAA CAGTTGGAAG AGCTCATGGA AAATGTTGAT AATTCTCTCA 
  Brunfelsia  GAACTATGAG CAGTTGGAGA AGCTCATGGA AAATGTGGAC GATTCTCTCA 
        Ilex  GAACTATGAT GAACTGCGTG GTCTTGAGCA AGAAGTGGAT GGTTCTGTGA 
     Salvia1  GGGGTATGAG CAGATGGTGA ATCTCATCGA AGATATGGAC AACTCTATGA 
     Salvia2  GGGGTACGAG CAAGTGGTTA GTCTCATTGA AGATATCGAC AAGTCTTTGG 
      Mazus1  GAGCTACGAG CAGATGGTTA ATCTCATCCA GGATATTGAC AGTTCTCTGG 
      Mazus2  GAGCTACGAT CAAATAGTTA ATCTTATCGC AGATATTGAT AATGCTTTGA 
    Mimulus1  GGGCTACGAT CAAATAGTTA ATCTTATCGA AGATATTAAT AACTCTCTGG 
    Mimulus2  GGGCTACGAT CAAATGGTTA ATCTCATTGA AGATATAGAT AAGTCTCTCG 
     Eustoma  GAGCTATGAT GAGCTCCGTA AACTTACGGA CGAAATAGAC GAGTCTCTCA 
    Solanum1  GAACTTTGAA CAGTTGGAAG AGCTCATGGA AAATGTGGAC AATTCTCTGA 
    Solanum2  GAACTATCAA CAGTTGGAAG AGCTCATGGA AAATGTGGAC AATGCTCTGA 
Lycopersicon  GAACTATGAA CAGTTGGAAG AACTCATGGA AAATGTGGAC AATTCTCTGA 
   Nicotiana  GAACTATGAG CAGTTGGAAG AGCTCAATGA AAATGTGGAC AATTCTCTGA 
     Petunia  GAACTATGAG CAGTTGGAAG AGCTCATGGA AAATGTCGAC AATTCTCTCA 
 Antirrhinum  GGGCTACGAA CAAATTGTGA ATCTTATTGA AGACATGGAT AACTCTCTCA 
    Primula1  TGACCTTAAC AAACTTCAAA CTCTTGAGCA AGATATGGAG AAATCTTTGG 
    Primula2  TGACCTTAAC AAACTTCAAA CTCTTGAGCA AGATATGGAG AAATCTTTGG 
  Impatiens1  ATGCTATGAA CAACTTGTGG GGCTTGAGCA AGACATGGAC AGTTCCCTGC 
  Impatiens2  TTGCTACGAA GACGTGATGA AACTCGAACA AGATGTGGAT AGTTCCTTGC 
  Marcgravia  GCGCTACGCA GACCTGCTCG CTCTTGAGCA CGCCATGGAC AGTTCCTTGC 
     Calluna  AGGATTCGAC GAGCTGAATA GTCTTGAGGA AGATATGGAA TCCTCYTTGA 
 Arabidopsis  TGACATTCAG GAGCTGCGTC GTCTTGAGGA TGAAATGGAA AACACTTTCA 

              401                                                450 
  Paulownia1  GGCTAATCCG CGAAAGAAAG TACAAAGTCA TCGGCAACCA GATCGAGACC 
  Paulownia2  AGTTGATTCG TGAGAGAAAG TACAAAGTCA TCGGCAACCA GATCGATACC 
     Pedicu1  GGCTCATCCG CGAACGAAAG TACAAGGTCA TCGGCAACCA GATCGAGACY 
     Pedicu2  GTTTGATTCG TGAGAGAAAG TACAAAGTAA TCGGAGGCCA GATAGACACC 
      Leuco1  CGCTCATTCG CGAAAAAAAG TACAAAGTCA TCGGCAACCG GATCGAGACC 
      Leuco2  GGATAATTCG TGAAAAAAAG TACAAAGCTA TCAGCAACCA GATCGATACC 
     Chelone  GCCTCATTCG TGAAAGAAAG TACAAAGTTA TCGGGAACCA GATTGAGACC 
     Syringa  GGAAGATTCG TGAAAGAAAG TACAAAGTGA TTGGCAACCA GATCGAGACT 
    Verbena1  GGTTGATTCG TGATAGAAAG TACAAAGTTA TCGGCAACCA GATCGATACC 
    Verbena2  GACTTATTCG CGAAAGAAAG TACAAAGTCA TTGGGAACCA GATTGAAACC 
    Scopolia  AGCTTATTCG TGAAAGAAAG TATAAGGTGA TTGGCAACCA GATTGAAACA 
  Mandragora  AGCTTATTCG TGAAAGAAAG TTTAAGGTGA TTGGCAATCA GATTGAGACA 
    Solandra  AGCTTATTCG TGAAAGAAAG TATAAGGTGA TTGGCAATCA GATTGAAACA 
   Juanulloa  AGCTTATTCG TGAAAGAAAG TATAAGGTGA TTGGCAATCA GATTGAAACA 
     Cestrum  AGCTTATTCG TGAAAGAAAG TACAAGGTAA TTGGCAACCA GATCGAAACA 
  Brunfelsia  AGCTTATTCG TGAAAGAAAG TATAAGGTGA TTGGCAATCA AATTGAGACA 
        Ilex  AGATCATCCG TGAGCGAAAG TACAAAGTGA TCAGTAATCA GGTTGACACT 
     Salvia1  AGGTGATTCG AGAGAAAAAG TACAAAGTCA TCAGCAGCCG GATTGATACC 
     Salvia2  CGTTCATTCG AGAAAGAAAG TATAAAGCCC TCGGCAACCA GATCGACAAC 
      Mazus1  AGCTCATTCG CGAGAAAAAG TACAAAGTCA TCGGCAGCCG AATAGAGACC 
      Mazus2  AGGTGATTCG TGAGAAAAAG TACAAAACTA TCAGCGGCCA GATTGATACC 
    Mimulus1  AATTGATTCG TGAGAAAAAG TACAAAAGCA TCAGCGGCCT GATCGATACC 
    Mimulus2  GGGTCATTCG AGAAAAAAAG TACAAAGTCA TCGGCAACCG GATCGAGACC 
     Eustoma  AAGCCATTCG GGAAAGGAAG ATAAAGGCGA TCAGCAATCA GATCGAAACT 
    Solanum1  AGCTTATTCG TGAAAGAAAG TATAAGGTGA TTGGCAATCA GATTGAAACT 
    Solanum2  AGATTATTCG TGAAAGAAAG TATAAGGTGA TTAGCAATCA GATTGACACA 
Lycopersicon  AGCTTATTCG TGAAAGAAAG TTTAAGGTGA TTGGCAATCA GATTGAAACT 
   Nicotiana  AGCTTATTCG TGAAAGAAAG TATAAAGTGA TTGGCAATCA GATTGATACA 
     Petunia  AGCTTATTCG TGAAAGAAAG TATAAGGTGA TTGGCAATCA GATTGAGACA 
 Antirrhinum  AGCTCATTCG TGAAAGAAAG TACAAAGTCA TCAGTAACCA GATCGACACC 
    Primula1  AGGCCATTCG TGGTCGAAAG TATAAAGTGA TTGGTAACCA GATTGAAACT 
    Primula2  AGGCCATTCG TGGTCGAAAG TATAAAGTGA TTGGTAACCA GATTGAAACT 
  Impatiens1  AGCGAATCCG AGACCGCAAG TTTAAGGTTC TGGGCAATCA GATTGAGACC 
  Impatiens2  AGCAAATCCG TGACCGTAAG TTTAAGGTGC TTGGAAACCA GATTGAGATT 
  Marcgravia  AGCTTATCCG AGACCGCAAG AATAAAGTGA TCGGGAACCA GATTGAGACT 
     Calluna  AGACCGTTCG CGATCGGAAG TATAAAATGA TCTCTAACCA GACTGATACA 
 Arabidopsis  AACTCGTTCG CGAGCGCAAG TTCAAATCTC TTGGGAATCA GATCGAGACC 

              451                                                500 
  Paulownia1  AGCAAGAAAA AGTTGAGGAA TGTTGAAGAG ATACACAGAA ACCTTGTGCT 
  Paulownia2  AGCAAGAAAA AGTTAAGGAA TGTTGAAGAA ATACACAGGA CCCTATTGCT 
     Pedicu1  GGCAAGAAAA AGCTGAGGAA TGTTGAAGAG ATACACCGAA ACCTTGTTCT 
     Pedicu2  AGCAAGAAAA AGTTGAGGAA TGTTGAAGAG ATTCACAGAA ACCTAGCGCT 
      Leuco1  AGCAAGAAAA AGCTGAGGAA TGTTGAAGAA ATACACAGAA GCCTTGTGCT 
      Leuco2  AGCAAGAAGA AGTTAAGGAA TGTTGAAGAA ATAAACAGGA ACCTAGTGCT 
     Chelone  AGCAAGAAAA AGGTAAGGAA TGTTGAAGAA ATTCACAGAA GCCTGGTGCT 
     Syringa  AGCAAGAAAA AGTTAAGGAA TGTTGAAGAA ATTCACAGAA ATATACTACT 
    Verbena1  AGCAAGAAGA AGCTAAGGAA TGTTGAGGAA ATTCACAAAA ACCTAGTGCT 
    Verbena2  AGCAAGAAAA AGCTGAGGAA TGTTGAAGAG ATACACAGAA ACCTAGTGCT 
    Scopolia  TTTAAGAAGA AGGTCAGGAA TGTGGAAGAA ATACATAGAA ATCTCATGCT 
  Mandragora  TACAAGAAGA AGGTAAGGAA TGTGGAAGAA ATACATAGAA ATCTCCTGCT 
    Solandra  TACAAGAAAA AGGTCAGGAA TGTGGAAGAA ATACATAGGA ATCTCTTGCT 
   Juanulloa  TACAAGAAAA AGGTCAGGAA TGTGGAAGAA ATACATAGGA ATCTCTTGCT 
     Cestrum  TATAAGAAGA AGGTTAGGAA TGTGGAAGAA ATACATCGAA ACCTCTTGCT 
  Brunfelsia  TGCAAGAAGA AGGTCAGGAA TGTAGAAGAA ATACATAGAA ATCTCTTGCT 
        Ilex  TACAAGAAAA AGTTGAGGAA TGTGGAAGAA ATACACAGGA ATCTCCTGCA 
     Salvia1  AGCAGGAAAA AGCTAAGGAA TGTTGAAGAG ATACACAGAG GCCTTGTGCT 
     Salvia2  ACCAAGAAAA AGCTAAGGAA TGTTGAGGAT ATACATAAGA GCCTTTTGTT 
      Mazus1  AGCAAGAAAA AGTTGAGGAA TGTCGAGGAA ATACACAGTA ACCTTGTGCT 
      Mazus2  ACCAAGAAAA AGGTGAGGAA TGTTGAAGAA ATACACAGGG GCCTAGTTCT 
    Mimulus1  ACCAGAAAAA AGGTAAGGAA TGTTGAAGAA ATACACAGGT CCCTATTGCT 
    Mimulus2  GGCAAGAAAA AGGTGAGGAA TGTGGAAGAA ATACACAGAA ACCTTGTGCT 
     Eustoma  CTAAAGAAAA AGGTGAAGAG TGCAAATGAC ATACACAGAA ATCTCCTGCT 
    Solanum1  TACAGGAAGA AGGTTAGGAA TGTGGAAGAA ATACATAGAA ATCTCCTGCT 
    Solanum2  TGCAAGAAGA AGGTTAGGAA TGTGGAAGAA ATACATAGAA ATCTCCTGCT 
Lycopersicon  TACAGGAAAA AGGTTAGGAA TGTGGAAGAA ATAAATAGAA ATCTCCTACT 
   Nicotiana  TACAAGAAGA AGGTCAGGAA TGTGGAAGAA ATACATAGAA ATCTATTGCT 
     Petunia  TTCAAGAAGA AGGTCAGGAA TGTGGAAGAA ATTCATAGGA ATCTCTTGCT 
 Antirrhinum  AGCAAGAAAA AGGTTAGGAA TGTTGAAGAA ATACACAGAA ACCTGGTGCT 
    Primula1  TCCAGGAAGA AGGTTAGGAA TGGGGAAGAA GTGCACCGAA CCCTCCTACT 
    Primula2  TCCAGGAAGA AGGTTAGGAA TGGGGAAGAA GTGCACCGAA CCCTCCTACT 
  Impatiens1  CATAGGAAGA AGTTGAGAAA TGTGGAGCAG ATACACAGAA ACCTACTTCA 
  Impatiens2  CACAAGAAGA AGTTGAGAAA TGTAGAACAG ACACATAGAA ACTTACTCCA 
  Marcgravia  TTCAAGAAGA AGTTGAAAAA TGTGGAACAA ATACACAGAA ACCTACTTCA 
     Calluna  ATGAAGAAAA AGGTGAGAAA TGTGGAGATA ATACACAGAA GTCTCCTCCA 
 Arabidopsis  ACCAAGAAAA AGAACAAAAG TCAACAAGAC ATACAAAAGA ATCTCATACA 

              501                                                550 
  Paulownia1  TGAAATTGAT GCAAGA.... ..CAAGAGGA TCCACACTAT GGA....... 
  Paulownia2  TGAATTTGAT GCAAGA.... ..CAGGAGGA TCCACACTAT GGA....... 
     Pedicu1  TGAATTTGAT GCAAGA.... ..GAAGAGGA CCCACACTAT GGA....... 
     Pedicu2  CGAATATGAT GTAAGG.... ..CAAGAGGA TCCACACTAT GGA....... 
      Leuco1  TGAATTTGAT GCAAGA.... ..CAAGAGGA TCCACACTTT GGA....... 
      Leuco2  TGAATTTGAT GCAAGA.... ..CAAGAAGA TCCACACTAT GGA....... 
     Chelone  TGAATTCGAT GCAACA.... .......... ....CACTAT GGA....... 
     Syringa  AGAATTTGAT GCAAGA.... ..CAGGAGGA TCCACAGTAT GGA....... 
    Verbena1  CGAATTTGAT GCAAGA.... ..CAGGAAGA TCCACACTAT GGA....... 
    Verbena2  TGAATTTGAT GCAAGA.... ..CAAGAAGA TCCACACTAT GCA....... 
    Scopolia  TGAATTTGAT GCAAGG.... ..GAAGAGGA TCCA...TAT GGTGGG.... 
  Mandragora  TGAATTCGAT GCAAGA.... ..CAAGAGGA TCCA...TAT GGA....... 
    Solandra  TGAATTTGAT GCAAGA.... ..CAAGAGGA TCCA...TAT GGA....... 
   Juanulloa  TGAATTTGAT GCTAGA.... ..CAAGAGGA TCCA...TAT GGA....... 
     Cestrum  TGAATTTGAT GCAAGG.... ..CAAGAGGA TCCA...TAT GGG....... 
  Brunfelsia  TGAATTTGAT GCAAGA.... ..CAAGAGGA TCCA...TAT GGG....... 
        Ilex  TGAATTTGAT TTAAGA.... ..GATGAAGA TCCGCACTAT GGG....... 
     Salvia1  TCAGTTTGAT GCACGG.... ..CAGGAGGA TCCGCACTAC GGT....... 
     Salvia2  TGGATTTAAT GCGCGA.... ..CATGATGA TCCACAATAC GGT....... 
      Mazus1  TGAATTTGAT GCAAGACAAG AGGTAGAGGA TCCACACTAC GGA....... 
      Mazus2  TGAATATGAG GCAAGA.... ..CATGAGGA TCCACACTAT GGA....... 
    Mimulus1  TGATTATGAT GCAAGG.... ..CAAGAAGA TCCACACTAT GGA....... 
    Mimulus2  TGAATTTGAG GCAAGG.... ..CAAGAAGA TCCACACTAT GGA....... 
     Eustoma  CGAATTGGAT GCAAGG.... ..CAAGAAGA TCCACATTAT GGG....... 
    Solanum1  TGAATTTGAT GCAAGA.... ..CAAGAGGA TCCA...TAT GGTGGA.... 
    Solanum2  TGAATTTGAT GCAAGA.... ..CAAGAAGA TCCA...TAT GGTGGA.... 
Lycopersicon  TGAATTTGAT GCAAGA.... ..CAAGAGGA TCCA...TAT GGTGGA.... 
   Nicotiana  TGAATTTGAT GCAAGA.... ..CAAGAGGA TCCA...TAT GGA....... 
     Petunia  TGAATTTGAT GCAAGA.... ..CAAGAGGA CCCA...TAT GGG....... 
 Antirrhinum  TGAATTTGAT GCAAGG.... ..AGAGAGGA TCCACACTTT GGA....... 
    Primula1  TGAATTTGAT GCAAGA.... ..GAAGAGGA TCCACACTAT GGG....... 
    Primula2  TGAATTTGAT GCAAGA.... ..GAAGAGGA TCCACACTAT GGG....... 
  Impatiens1  GGAATTTGAT GTTAGA.... ..GAGGAGGA T......GTT GTACAAGTAG 
  Impatiens2  GCAATTTGGG TTTAGG...G AGGAAGAAGA AACACAGTAT GCA....... 
  Marcgravia  GGAGTTTGAT CTTAGA.... ..GAGGACGA GCCACACTAT GGG....... 
     Calluna  TGAATTTGAY GCAATC.... ..GGAGAGGA TCCACACTAT GGG....... 
 Arabidopsis  TGAGCTGGAA CTAAGA.... ..GCTGAAGA TCCTCACTAT GGA....... 

              551                                                600 
  Paulownia1  ........TT AGTCGAAAAT GAAGGGGAT. .......... .......... 
  Paulownia2  ........TT AGTTGAAAAT GAAGGTGAT. .......... .......... 
     Pedicu1  ........TT AGTCGAAAAC GAAGGTGAT. .......... .......... 
     Pedicu2  ........TT GGTCGAAAAT GAAGGTGAT. .......... .......... 
      Leuco1  ........TT AGTAGAAAAT GAAGGTGAT. .......... .......... 
      Leuco2  ........TT AGTTGAAAAT GAAGGTGAT. .......... .......... 
     Chelone  ........TT AATTGAAAAC GAAGGGGAT. .......... .......... 
     Syringa  ........TT AGTCGATAAC GAAGGCGAT. .......... .......... 
    Verbena1  ........TT AGTTGAAAAC GAAGGCGAT. .......... .......... 
    Verbena2  ........TT AGTCGAAAAT GAAGGGGAT. .......... .......... 
    Scopolia  ........TT GGTTGAGCAA GGAGGAGAC. .......... .......... 
  Mandragora  ........TT AGTTGAGCAA GAAGGAGAC. .......... .......... 
    Solandra  ........TT GGTTGAACAA GAAGGGGAC. .......... .......... 
   Juanulloa  ........TT GGTTGAACAA GAAGGGGAC. .......... .......... 
     Cestrum  ........CT AGTTGAGCAA GAAGGAGAC. .......... .......... 
  Brunfelsia  ........CT AGTTGAACAG GAAGGTGAC. .......... .......... 
        Ilex  ........TT GGTTGACAAC GGAGGGGAT. .......... .......... 
     Salvia1  ........CT AGTTGAAAAC GAAGGCGAT. .......... .......... 
     Salvia2  ........CT AGTTGAAAAT GAAGGCCAC. .......... .......... 
      Mazus1  ........TT AGTTGAGAAT GGAGAGGATC CT........ .......... 
      Mazus2  ........CT AGTGGAAAAT GAAGGTGACC CC........ .......... 
    Mimulus1  ........TT AGTTGAAAAT GAAGGTGAT. .......... .......... 
    Mimulus2  ........TT AGTAGAAAAT GAAGGGGAC. .......... .......... 
     Eustoma  ........CT AGTGGAGAAT GCAGGGGAT. .......... .......... 
    Solanum1  ........TT AGTTGAGCAA GAAGGAGAC. .......... .......... 
    Solanum2  ........TT AGTTGAACAA GAAGGAGAC. .......... .......... 
Lycopersicon  ........TT AGTTGAGCAT GATGGAGAC. .......... .......... 
   Nicotiana  ........TT GGTTGAGCAA GAAGGGGAC. .......... .......... 
     Petunia  ........CT AGTTGAACAA GAAGGTGAC. .......... .......... 
 Antirrhinum  ........TT AGTTGATAAT GAAGGTGAT. .......... .......... 
    Primula1  ........CT AGTGGACAAT GGAGGTGAC. .......... .......... 
    Primula2  ........CT AGTGGACAAT GGAGGTGAC. .......... .......... 
  Impatiens1  AATGTGGAGT TGGAGGATTA ATGGAGAACA TGAATGGGCA TGGAGGTGGT 
  Impatiens2  ........TT GGCTGAGAAT GAAGGGGGT. .......... .......... 
  Marcgravia  ........TT GGTTGACAAT GGAGGAGAA. .......... .......... 
     Calluna  ........CT AGTCGACAAT GGAGGATAC. .......... .......... 
 Arabidopsis  ........CT AGTAGACAAT GGAGGAGAT. .......... .......... 

              601                                                650 
  Paulownia1  ......TATA ATTCTGTTCT TGGATTCCCA AATGGAGGG. .....CCTCG 
  Paulownia2  ......TATA ATTCTGTTCT TGGATTTCCT AATGGAGGG. .....CCTCG 
     Pedicu1  ......TATA ATTCGGTACT TGGATACCCA AACGGAGGG. .....TCCCG 
     Pedicu2  ......TACA ACAGTGTCCT TGGATTTCCG AATGGAGGG. .....ACGAG 
      Leuco1  ......TATA ATTCTGTTCT TGGATTCCCT CATGGTGGG. .....CCCCG 
      Leuco2  ......TATA ATTCTCTTCT TGGATTTCCA AATGGAGGG. .....CCTCG 
     Chelone  ......TATA ATTCTATTCT TGGATTCCCA AATAGAGGT. .....CAACG 
     Syringa  ......TATA ACTCAGTTCT TGGATTTCCC AATGGAGGC. .....CCTCG 
    Verbena1  ......TATA ATTCAGTTCT TGGATTTCCA AATGGAGGG. .....CCGAG 
    Verbena2  ......TATA ATTCTGTTAT CGGATACCCA AATGGCGGAG GAGGGCCTCG 
    Scopolia  ......TACA ATTCTATGCT TGGATTCCCA AATGGAGGT. ........CG 
  Mandragora  ......TACA CTTCAGTGCT TGGATTCCAA AATGGAGGG. .....CCTCG 
    Solandra  ......TACA ATTCTGTGCT TGGATTCCCA AATGGAGTG. .....CCTCG 
   Juanulloa  ......TACA ATTCTGTGCT TGGATTCCCA AATGGAGGG. .....TCTCA 
     Cestrum  ......TACA ATTCTGTTCT TGGTTTCCAA AATGGAGGC. .....CATCG 
  Brunfelsia  ......TACA ATTCTGTGCT TGGTTTCCCA AATGGATCAG GG...CATCG 
        Ilex  ......TACG ATTCTGTTCT CGGATTCCCG AATGGAGGA. .....CCTCA 
     Salvia1  ......TACA ATTCTATGTT GGGGTTTCCA CACGGCGGG. .....CCAAG 
     Salvia2  ......TACA ACTCTATGTT GGGGTTTCGA CATGGCGGG. .....CCAAG 
      Mazus1  ......TATA ATTCTGTTCT TGGATTCCCA CATGGAGGG. .....CCTCG 
      Mazus2  ......TATA ATTCCGTTCT TGGATTTCCA TCCGGAGGG. .....CCTCG 
    Mimulus1  ......TATA ATTCTCTTCT TGGATTTCCA AACGGAGGG. .....CCTCG 
    Mimulus2  ......TATA ACTCTTTTCT GGGATTCGCA CATGGAGGG. .....CCTCG 
     Eustoma  ......TACC ACTCTTTAAT TGGGCTCCCA AATGGAGGG. .....CATCA 
    Solanum1  ......TACA ATTCCGTGCT TGGATTCCCC ACTGGAGGG. .....CATCA 
    Solanum2  ......TACA ATTCAGTGCT TGGGGCT... .......... ........CG 
Lycopersicon  ......TACA ATTCCATGCT TGGATTTCCA ACTGGAGGG. .....CCTCG 
   Nicotiana  ......TATA ACTCTGTGCT TGGATTCCCA AATGGAGGG. .....CCGCG 
     Petunia  ......TACA ATTCTGTGCT TGGTTTTCCA AATGGAGGG. .....CATCG 
 Antirrhinum  ......TATA ATTCTGTCCT TGGTTTCCCA AATGGAGGG. .....CCTCG 
    Primula1  ......TATG ACTCAGTGAT TGGGTACACC AATGAGGGAG AG...CCACG 
    Primula2  ......TATG ACTCAGTGAT TGGGTACACC AATGAGGGAG AG...CCACG 
  Impatiens1  GGGGAATATG TTGGAGGAGG GTTTCATGGA TTTGGAGGTC GT...AGTAG 
  Impatiens2  ......TGGC TG........ .......... .......... .......... 
  Marcgravia  ......TATG CACCTTTCAA TGGATTCACA ACTCGCAGT. .....CCTCG 
     Calluna  ......TCGA ACGGAGCYCG TGGT...... .......... .......... 
 Arabidopsis  ......TACG ACTCAGTTCT TGGATACCAA ATCGAAGGG. .....TCACG 

              651                                                700 
  Paulownia1  TATAATCGCT CTACGCCTTC CGCCT...AA TCACCACCAC CACCACCACC 
  Paulownia2  GATTATCGCT CTGCGTCTCC CGCCT...AA TCACCAC... .......... 
     Pedicu1  CATAATCGCT CTGCGCCTCC CT........ .CACCACCAC .......... 
     Pedicu2  GATTATCGCT CTCCGCCTCC CACCG..... .......... .......... 
      Leuco1  CATAATCGCT CTCCACCTCC CGTCT...AA TCACCAACAC CACCACAACC 
      Leuco2  GATTATCGCT CTGCGTCTCC CCCAT...AA TCACCACCCT AATCACCACC 
     Chelone  AATAATTGCT CTTCGTCTTC CA......AC CCACCCCGAT GATCATCAT. 
     Syringa  TATTATTGCT TTACGTCTCC CGTCT...AA TCATCAC... .......... 
    Verbena1  GATTATCGCT CTTCGTCTCC CGCCT...AA TCACCACCTT AATCACCATC 
    Verbena2  TATCATCGCT CTGCGCCTCC CTCAGCCAAT TCACCATCAC CTTCCCCAC. 
    Scopolia  CATATTAGCC TTACACCTTC AACCAAACAA CCATCATCAT CATCAT.... 
  Mandragora  CATATTAGCC TTACGCATTC AACCAAACAA T......... .......... 
    Solandra  TATATTAGCC TTACGCCTTC AACCAAACAA TCATCATCAT CATCATCAT. 
   Juanulloa  TATATTAGCC TTACGCCTTC AACCAAACAA TCATAATCAT CAT....... 
     Cestrum  CATATTGGCC TTACGCCTCC AACCA...AA TCACCAT... .......... 
  Brunfelsia  CATACTAGCC TTACGCCTTC AACCA...AA CCATCACCAC CAGCCAAATC 
        Ilex  CATACTAGCT CTACGCCTGC AACCTAACCA G......... .......... 
     Salvia1  GATCATCGCG GTTCGCCTTC CTCCTAACAA CCACCACCCT CACCCTCACC 
     Salvia2  GATCATTGCG CTTCACATGC CACCGCCTAA TCACCACCAC CAT....... 
      Mazus1  TATAATGGCC GTACGCCTCC CACCAGACCA TCATCACCAC CACCACCACA 
      Mazus2  GATCGTTGCT CTCCACCTCC CG......CA ACATCACCAC CACCACAACC 
    Mimulus1  AATTATCGCC CTACGTGGTC TTCCCCCTAA TCACCATCTT AATCACCATC 
    Mimulus2  TATAGTCGCT CTCCACGTCC CGCCT...AA CCACCACCAC CACCACCACC 
     Eustoma  TGTACTTGCT TTGTGCCTTC AGCCT...AA CCCG...... .......... 
    Solanum1  TATATTAGCC TTAGGCCTTC AACCA...AA CAACAATCAT CATCAT.... 
    Solanum2  TATATTAGCC TTACGCCTTC AACCA...AA CAATAATCAT CACCATCATC 
Lycopersicon  TATATTAGAC TTACGCCTTC AACCA...AA CAACAATTAT CATAAT.... 
   Nicotiana  CATATTAGCC TTACGCCTTC AACCA...AA CCACCAGCCA AATCAT.... 
     Petunia  CATATTAGCC TTACGCCTTC AACCA...AA CCACCACCAG CCAAATCATC 
 Antirrhinum  TATAATCGCC CTACGCCTC. ..CCGACTAA TCACCAT... .......... 
    Primula1  TATGTTATCC TTGCGCCTAC AACCT...AA CCACCAT... .......... 
    Primula2  TATGTTATCC TTGCGCCTAC AACCT...AA CCACCAT... .......... 
  Impatiens1  TACTACCAGT CCTCGCATAT TTGCGGTTAG GACTCCGGCG CCAGCATCAG 
  Impatiens2  .......... .......... .......... .......... .......... 
  Marcgravia  CATATTAGCA GTGAGACTTC AGCCT...AA CCAGAAG... .......... 
     Calluna  .TTATTAGCC TTGCGCCTGC AGCCT...AA CCACCACCAT AATCTTCATT 
 Arabidopsis  TGCTTACGCT CTTCGTTTCC ACCAG...AA CCATCACCAC TATTACCCCA 

              701                                                750 
  Paulownia1  ACCAT..... .......... .......... .......... .CCTAGCCTT 
  Paulownia2  .......... .......... .......... .......... .CCTAGCCTT 
     Pedicu1  .......... .......... .......... .......... .CCTGGCCTG 
     Pedicu2  .......... .......... .......... .......... .CCAAATCTT 
      Leuco1  ACCACCAC.. .......... .......... .......... .CCTGGCCTC 
      Leuco2  ACCACCACCA C......... .......... .......... .CCCGGCCTT 
     Chelone  .......... .......... .......... .......... .CCTAGTCTT 
     Syringa  .......... .......... .......... .......... .CCTAATCTT 
    Verbena1  CTAAT..... .......... .......... .......... ....CATCTT 
    Verbena2  .......... .......... .......... .......... .CCGGCCCTT 
    Scopolia  .......... .......... .......... .......... ....CATCTT 
  Mandragora  .......... .......... .......... .......... ....CATCTT 
    Solandra  .......... .......... .......... .......... ....CATCTT 
   Juanulloa  .......... .......... .......... .......... ....CATCTT 
     Cestrum  .......... .......... .......... .......... ....CATCTT 
  Brunfelsia  ATCATCATCA TCATCATCAT .......... .......... ....CATCTT 
        Ilex  .......... .......... .......... .......... .CCCAATCCT 
     Salvia1  ACCATCATCA CCACCACCAC CACCAC.... .......... .CCTAGCCTT 
     Salvia2  .......... .......... .......... .......... .CCTAGCCAT 
      Mazus1  ACCACCAATA TCACCACCAC AACCACCATA ACAACCACCA AGCTAGTCTT 
      Mazus2  ACCACCACCA CCACGGTGGC .......... .......... ....AGCTTT 
    Mimulus1  CTAATCACCA TCCT....AA TCACCATCTT AATCATCATC AAGGCCTTCA 
    Mimulus2  A......... .......... .......... .......... .CCCCAGCCT 
     Eustoma  .......... .......... .......... .......... .CCCAGTTTT 
    Solanum1  .......... .......... .......... .......... ....CATCTT 
    Solanum2  ATCAT..... .......... .......... .......... ....CATCTT 
Lycopersicon  .......... .......... .......... .......... ....CATCTT 
   Nicotiana  .......... .......... .......... .......... ....CATCTT 
     Petunia  ATCAT..... .......... .......... .......... ....CATCTT 
 Antirrhinum  .......... .......... .......... .......... .CCTACTCTT 
    Primula1  .......... .......... .......... .......... ....AACCTA 
    Primula2  .......... .......... .......... .......... ....AACCTA 
  Impatiens1  GTAATCAGAT GATGAGGAGG AGTAGTATT. .......... ....AATCTC 
  Impatiens2  .......... .......... .......... .......... .......... 
  Marcgravia  .......... .......... .......... .......... ....AGCCTT 
     Calluna  CTCTGCAGGC TAACCACCAT .......... .......... ....AATCTT 
 Arabidopsis  ACCATGGC.. .......... .......... .......... .......CTT 

              751                                                800 
  Paulownia1  CACAGCGGCG GAGCTGCC.. .......... ...TCGGACC TCACCACATT 
  Paulownia2  CACAGTGGAG GAGGC..... .......... ...TCAGACC TCACCACATT 
     Pedicu1  CATAGTGGTG GAGCCGCA.. .......... ...TCGGACC TCACCACGTT 
     Pedicu2  CACGGTGGAG GAGGAGCC.. .......... ...TCAGACT TGACCACATT 
      Leuco1  CACAGCGGCG GAGCTGGCGG C......... ...TCAGACC TCACCACATT 
      Leuco2  CACAGTGGGG GAGGC..... .......... ...TCAGATC TCACCACATT 
     Chelone  CACAGTGGCG GAGGAGGC.. .......... ...TCGGATC TCACTACATT 
     Syringa  CACAGTGGAG GAGGC..... .......... ...TCAGATC TTACAACATT 
    Verbena1  CACGGTGGAG GTGGA..... .......... ...TCAGATC TCACCACATT 
    Verbena2  CACAGTGGCG GAGGC..... .......... ...TCAGACC TCACCACATT 
    Scopolia  CACAGTGGAG GAGGC..... .......... ...TCTGATA TTACTACTTT 
  Mandragora  CACAGTGGAG GAGGC..... .......... ...TCTGATA TTACTAATTT 
    Solandra  CACAGTGGAG GAGGC..... .......... ...TCTGATA TTACTACTTT 
   Juanulloa  CACAGTGGAG GAGGC..... .......... ...TCTGATA TTACTACTTT 
     Cestrum  CAAAGTGGTG GAGGC..... .......... ...TCAGATA TCACTACTTT 
  Brunfelsia  CACAGTGGAG GAGGC..... .......... ...TCTGATA TAACTACATT 
        Ilex  CACAGTGGGG GC........ .......... ...TCAGATC TTACTACCTA 
     Salvia1  CACAGTGGGA CCGGAGCC.. .......... ...TCGGACC TCACTACATT 
     Salvia2  CACAGTGGAA CAGGAGCC.. .......... ...TCGGACC TCACTACATT 
      Mazus1  CACAGCGGTG GAACTGGAGC TGCC...... ...TCCGACC TCACCACATT 
      Mazus2  CACAGTGGCG GAGCC..... .......... ...TCAGACC TCACCACATT 
    Mimulus1  CAGTGGAGGA GGA....... .......... ...TCAGATC TCACCACATT 
    Mimulus2  CCACAGTGGC GGCGGAGCTG GC........ ...TCAGACC TCACCACATT 
     Eustoma  ATTAGCGGAG GTGGC..... .......... ...TCTGACC TTACCACCTT 
    Solanum1  CACAGTGGAG GTGGC..... .......... ...TCTGATA TTACTACTTT 
    Solanum2  CACAGTGGAG GAGGC..... .......... ...TCTGATA TTACTACTTT 
Lycopersicon  CACAGTGGAG GTGAC..... .......... ...TCTGATA TTACTACTTT 
   Nicotiana  CACAGTGGAG GAGGC..... .......... ...TCCGATA TCACTACTTT 
     Petunia  CACAGTGGTG GAGGC..... .......... ...TCTGATA TCACTACTTT 
 Antirrhinum  CACAGCGGAG GGGGC..... .......... ...TCTGATC TCACCACTTT 
    Primula1  GCATCTGGAG GTGGTGGA.. .......... ...AATGGTC TCACCACGTA 
    Primula2  GCATCTGGAG GTGGTGGA.. .......... ...AATGGTC TCACCACGTA 
  Impatiens1  CAGTCGTCGA CCACGGCGGC TGGTGTCGTC GGATCGGATC TCACAACCTA 
  Impatiens2  .......... .......... .......... .......... .......... 
  Marcgravia  CACTCTGGTG TTGGA..... .......... ...TCAGATC TCACGACGTA 
     Calluna  CATTCTGGAA CAGGA..... .......... ...TCCGATC TCACRACATT 
 Arabidopsis  CATGCACCCT CTGCC..... .......... ...TCTGACA TCATTACCTT 

              801           816 
  Paulownia1  TGCTTTGCTT GAG...    
  Paulownia2  TGCTTTGCTT GAA...    
     Pedicu1  TGCTTTGCTC GAG...    
     Pedicu2  TGCTTTGCTT GAA...    
      Leuco1  TGCTTTGCTT GAG...    
      Leuco2  TGCTCTGCTT GAG...    
     Chelone  TGCTTTGCTT GAT...    
     Syringa  TGCTTTGCTT GAG...    
    Verbena1  TCATTTGCTT GATCAG    
    Verbena2  TCATTTGCTC GAG...    
    Scopolia  TGGCCTAGCT ......    
  Mandragora  TGGACTAGCT ......    
    Solandra  TGCTCTAGCT ......    
   Juanulloa  TGCTCTAGCT ......    
     Cestrum  TGCTCTGGGA ......    
  Brunfelsia  TGCTCTGCTT GAG...    
        Ilex  TGCCTTGCTC GAG...    
     Salvia1  TGCTTTACTT GAG...    
     Salvia2  TGCTTTACTT GAG...    
      Mazus1  TGCTTTGCTT GAG...    
      Mazus2  TGCTCTGCTT GAG...    
    Mimulus1  TCATTTGCTT GAG...    
    Mimulus2  TGCTTTGCTT GATCAG    
     Eustoma  CGCATTGCTT GAC...    
    Solanum1  TGCTCTAGGT ......    
    Solanum2  TGCTCTAGCT ......    
Lycopersicon  TGCTCTAGGT ......    
   Nicotiana  TGCTCTAGCT ......    
     Petunia  TGCTCTGCTT GAG...    
 Antirrhinum  TGCTTTGCTT GAG...    
    Primula1  TGCTTTGCTC ......    
    Primula2  TGCTTTGCTC ......    
  Impatiens1  TGCTTTGCTT ......    
  Impatiens2  .......... ......    
  Marcgravia  CACGTTGCTT ......    
     Calluna  TGCTTTACTT GAG...    
 Arabidopsis  CCATCTTCTT GAA...    
