# Supplementary material for: 'Who's who' in two different flower types of Calluna vulgaris (Ericaceae): morphological and molecular analyses of flower organ identity
Source: BMC Plant Biol. 2009 Dec 14;9:148. doi: 10.1186/1471-2229-9-148 (PMC2803492; doi:10.1186/1471-2229-9-148)
Supplement: Additional file 2 — Alignment of CvSEP1 with SEP1/2-like gene sequences. GeneDoc Document alignment file including the accession numbers of the sequences aligned. [file 1471-2229-9-148-S2.MSF]

GDC ******** GeneDoc Multiple Sequence Alignment Editor ********
GDC 040000087b0190000cffffffffffff000000000000000000808080c0c0c0
GDC ffffff000000000000f43f000000000000f43f000000000000f03f000000
GDC 000000f03f00A000300000190000cA54696d6573204e657720526f6d616e
GDC 00A00320002000000000000000000000601444e000245510003535400044
GDC b52000546595700064c49564d0028476572626572612c0d0a4c79636f5f3
GDC 12c0d0a4c79636f5f322c0d0a4c79636f5f32392c0d0a506574756e69615
GDC f312c0d0a506574756e69615f352c0d0a506574756e69615f31322c0d0a4
GDC e69636f7469616e612c0d0a43616c6c756e612c0d0a496d70617469656e7
GDC 32c0d0a44696f737079726f732c0d0a4172616269646f70736973293b0d0
GDC a00BBAABAAA0000002a000a00020001B20AAA000a203a2000203a2000000
GDC 00000000059400000000000000000000c5058000000ffff000047580000f
GDC f00ff000041475358000000ffffff0056434147444e535450580000ff00f
GDC fff00484b525800ff00000000ff4659574858000000ff808080454458000
GDC 0ff000000ff484b5245445800ffffff0000ff48524551444e425a5800ff0
GDC 00000ff005957484b524551444e5354425a580000000000ff00494c56415
GDC 800ff0000808080494c564341474d4659574854505800ffffff0000000c5
GDC 058003534363935374758006334393634644143475358003134613333305
GDC 64147444e5354505800313335633064484b5258003933333033364659574
GDC 8580032326364306145445800303339383337484b5245445800633064613
GDC 43148524551444e425a5800373330353332435957484b524551444e53544
GDC 25a5800643061313539494c56415800363331373333494c564341474d465
GDC 95748545058006134313633330300ffffff00000000ffffff80808000000
GDC 000c0c0c00000ABBBBBBBBBBBBBB00ff00A000c000100010001000100010
GDC 001000100010001000100010001A0018AA000000000000000000000003A0
GDC 0ff00A000000000080564000000000008051400000000000004940000002
GDC 0000000000001440A0000000098b20c41000000001025064100000000189
GDC 806410000000078b10b4100AAABB00005374616e646172640046464c4c53
GDC 53535359592a2a43432a574c4c4c4c505050504848515152525252494949
GDC 4d545454544e4e4b4b535352525656565641414141444445454747474700
GDC 2d2d2d2d2d2d2d2d2d2d2d2d2d2d2d2d2d2d2d2d2d2d2d2d2d2d2d2d2d2d
GDC 2d2d2d2d2d4d2d2d2d2d2d2d2d2d2d2d2d2d2d2d2d2d2d2d2d2d2d2d2d2d
GDC 2d2d2d2d00BBBBB000000000000000c00000000000000000000000000000
GDC 00000000000000000000003000000000000BBAB000c414a3738343135360
GDC 0415933303631353200415930393837333800414a3330323031350041593
GDC 330363137330041463333353233350041593337303532370044513437313
GDC 739300047513230323032370044513439333932380044513431323035380
GDC 04e4d5f3132313538350005000001b7B0000000000005940000000000000
GDC 54400000000000004e4000DAAB000000ffffff0302014445484b524e5153
GDC 540000ff00ff0000024c49564d4659574147435000ff000000ff00040144
GDC 45484b520000ff00ff0000024e5153540000ff00ff8000034c49564d4659
GDC 5700ff000000ff0004414700ff0000008000080144450000ff00ff000002
GDC 484b5200ffffffff0000034e510000ff00ff800004535400ffffffff8000
GDC 054c495600ff000000ff000646595700ffffff00ff0007414700ff000000
GDC 8000084d4300ffffff0080000000000000Affffff80808000A
 CvSEP1_nucleotide_alignment.msf  MSF: 560  Type: P  July 15, 2009  09:52  Check: 5062 ..

 Name: Gerbera          Len:   560  Check: 3167  Weight:   1.00
 Name: Lyco_1           Len:   560  Check: 2949  Weight:   1.00
 Name: Lyco_2           Len:   560  Check: 2835  Weight:   1.00
 Name: Lyco_29          Len:   560  Check: 2835  Weight:   1.00
 Name: Petunia_1        Len:   560  Check: 2575  Weight:   1.00
 Name: Petunia_5        Len:   560  Check: 4223  Weight:   1.00
 Name: Petunia_12       Len:   560  Check: 1303  Weight:   1.00
 Name: Nicotiana        Len:   560  Check: 8265  Weight:   1.00
 Name: Calluna          Len:   560  Check: 6869  Weight:   1.00
 Name: Impatiens        Len:   560  Check: 1988  Weight:   1.00
 Name: Diospyros        Len:   560  Check: 6215  Weight:   1.00
 Name: Arabidopsis      Len:   560  Check: 1838  Weight:   1.00

//

             1                                                   50 
    Gerbera  GAAGTCGATA GA...TCAAC CCCC...... AACGCCGAGC AAAGCAGCTA 
     Lyco_1  GAAGTCAATC GA...TCAAT CAAA...GA. ..TAATGAGC AAAGCAGCTA 
     Lyco_2  GAAGTCAATC GA...TCAAT CAAA...GAT ...AATGAGC AAAGCAGCTA 
    Lyco_29  GAAGTCAATC GA...TCAAT CAAA...GAT ...AATGAGC AAAGCAGCTA 
  Petunia_1  GAAGTCAACC ACAGATCTGT CAAA...GAT AATAACGAGG AAAGAATCTA 
  Petunia_5  GAAGTCAACC ATAGATCTGT CAAA...GAT AATAATGAGG AAAGAATCTA 
 Petunia_12  GAAGTCAACC AA...TCAAG CAAA...GAT ...AATGAGC AAAACAACTA 
  Nicotiana  GAAGTCAAAC AA...TCTGG CAGA...GAT ACTAATGAGG AAAAGTTCTA 
    Calluna  GAAGTTAACC AC...CATTC AGCCGGCCTA GAGTTGGAGC AAAGTAGCTA 
  Impatiens  GAGGCAAACA TT...TCGTC TAGG...GGA GCCCTGGAAT TGAGTGGTCA 
  Diospyros  GAAGATAACC GA...TCAGC CAAA...GAG ...ATGGAGC AAAATAGCTA 
Arabidopsis  GAAGTCAACA AC...AAACC TGCC...AAA ...GAACTTG AGAACAGCTA 

             51                                                 100 
    Gerbera  CAAGGAGTAC ATGAAACTCA AAGCCAAATA CGAGTCTCTA CAACAATACC 
     Lyco_1  TAGGGAATAC TTGAAACTCA AAGCCAAATA TGAGTCGCTG CAGCGATATC 
     Lyco_2  TAGGGAATAC TTGAAACTCA AAGCCAAATA TGAGTCGCTG CAGCGATATC 
    Lyco_29  TAGGGAATAC TTGAAACTCA AAGCCAAATA TGAGTCGCTG CAGCGATATC 
  Petunia_1  TAGGGAGTAC TTGAAGCTTA AGGCCAAATA TGAGTCGTTA CAACGATATC 
  Petunia_5  TAGGGAGTAC TTGAAGCTTA AGGCCAAATA TGAGTCGTTA CAACGATATC 
 Petunia_12  TAGGGAATAC CTAAAACTCA AAGCCAAATA TGAGTCACTG CAGCGATATC 
  Nicotiana  TAGGGAGTAC TTAAAGCTTA AATCCAAATA TGAGTCCCTG CAGCGATATC 
    Calluna  CAGAGAGTAT TTGAAACTCA AAGGTAAACA TGAGGCATTG CAACGCCATC 
  Impatiens  ACAAGAATAT TTGAAGCTCA AACAACGTTA CGAGACCTTA CAAAGAACTC 
  Diospyros  CAGAGAGTAC TTGAAACTGA AAGCTAAATA TGAAGAACTG CAACATTTTC 
Arabidopsis  CAGAGAATAT CTGAAGCTTA AGGGTAGATA TGAGAACCTT CAACGTCAAC 

             101                                                150 
    Gerbera  AAAGGCAACT CTTCGGGGAG GACCTGGGCC CGCTAAGTCT CAAAGAACTT 
     Lyco_1  AAAGACACCT TCTTGGAGAT GAGTTGGGGC CTCTGACTAT AGATGATCTT 
     Lyco_2  AAAGACACCT TCTTGGAGAT GAGTTGGGGC CTCTGACTAT AGATGATCTT 
    Lyco_29  AAAGACACCT TCTTGGAGAT GAGTTGGGGC CTCTGACTAT AGATGATCTT 
  Petunia_1  AAAGACAACT TCTTGGAGAT GAACTAGGGC CTTTAAACAT AGATGAGCTT 
  Petunia_5  AAAGACAACT TCTTGGAGAT GAACTAGGGC CTTTAAACAT AGATGAGCTT 
 Petunia_12  AAAGACACCT TCTTGGAGAA GACTTGGGGC CTCTTAATAT AGATGATCTT 
  Nicotiana  AAAGACACCT TCTTGGGGAT GAATTGGGCC CTCTAAACAT AGATGAGCTT 
    Calluna  AAAGGCAGCT TCTTGGGGAA GACTTGGGCC CATTAAACAT AAAGGAGCTT 
  Impatiens  AAAGGAATCT TTTGGGAGAG GATCTCGGTC CTTTAGATGG CAAAGAACTC 
  Diospyros  AAAGGCACCT TCTTGGCGAA GACCTTGGCC CTCTAAACCT GAAGGATCTT 
Arabidopsis  AGAGAAATCT TCTTGGGGAG GATTTAGGAC CTTTGAATTC AAAGGAGTTA 

             151                                                200 
    Gerbera  GAACAACTAG AGCGACAACT AGATTCTACT TTAAGGCAAA TCCGATCAAT 
     Lyco_1  GAGCATCTTG AAGTCCAACT AGATACTTCC CTCAAACACA TTAGGTCCAC 
     Lyco_2  GAGCATCTTG AAGTCCAACT AGATACTTCC CTCAAACACA TTAGGTCCAC 
    Lyco_29  GAGCATCTTG AAGTCCAACT AGATACTTCC CTCAAACACA TTAGGTCCAC 
  Petunia_1  GAGCATCTTG AGCTTCAACT AGATTCTTCC CTGAAACTTA TTAAATCCAC 
  Petunia_5  GAGCATCTTG AGCTTCAACT AGATTCTTCC CTGAAACTTA TTAAATCCAC 
 Petunia_12  GAGAATCTTG AAGTCCAACT AGATACTTCC CTCAAGCACA TTAGGTCCAC 
  Nicotiana  GAGCACCTTG AACTTCAGCT AGATACTTCC CTCAAACATA TCAAATCCAC 
    Calluna  GAAAATCTTG AGCATCAACT GGAGGGTTCA TTGACCCAGA TTAGATCAAT 
  Impatiens  GATACAATTG AAAGACAACT CGACACGTCC CTCAAACATA TCAGATCAAC 
  Diospyros  GAGCATCTTG AGCATCAACT AGAGACTTCA TTGAAGCAAA TTAGGTCAAC 
Arabidopsis  GAGCAGCTTG AGCGTCAACT GGACGGCTCT CTCAAGCAAG TTCGGTCCAT 

             201                                                250 
    Gerbera  AAGGACACAA TCAATGCTGG ATCGGCTTTC TGAACTTCAA GTTAAGGAAA 
     Lyco_1  CAGGACACAA ATGATGCTTG ATCAGCTTTC TGATCTTCAA ACTAAGGAGA 
     Lyco_2  CAGGACACAA ATGATGCTTG ATCAGCTTTC TGATCTTCAA ACTAAGGAGA 
    Lyco_29  CAGGACACAA ATGATGCTTG ATCAGCTTTC TGATCTTCAA ACTAAGGAGA 
  Petunia_1  CAGGACACAA TTGATGCTTG ATCAGCTTTC TGATCTTCAA ACTAAGGAGA 
  Petunia_5  CAGGACACAA TTGATGCTTG ATCAGCTTTC TGATCTTCAA ACTAAGGAGA 
 Petunia_12  CAGGACACAA CTGATGCTTG ACCAGCTTTC TGATCTTCAA ACTAAGGAGA 
  Nicotiana  CAGGGA.... .......... .......... .......... ........GA 
    Calluna  AAGGACCCAA TCCATGCTGG ATCAGCTTTA CGAACTTCAG ACGAAGGAAC 
  Impatiens  ACGTACACAA CATATGGTTG ACCAACTTGA GGACTTGCAA AGGAAGGAGC 
  Diospyros  AAAGACCCAG TCTATGCTTG ATCAGCTCTG TGATCTTCAA AACAAGGAAA 
Arabidopsis  CAAGACACAG TACATGCTTG ACCAGCTCTC GGATCTTCAA AATAAAGAGC 

             251                                                300 
    Gerbera  GAATGTGGGT TGAAGCTAAC AAAGCCTTGC AGAATAAGTT GGAAGAAGTT 
     Lyco_1  AATTGTGGAA TGAGGCTAAC AAGGTTCTTG AAAGAAAGAT GGAAGAAATA 
     Lyco_2  AATTGTGGAA TGAGGCTAAC AAGGTTCTTG AAAGAAAGAT GGAAGAAATA 
    Lyco_29  AATTGTGGAA TGAGGCTAAC AAGGTTCTTG AAAGAAAGAT GGAAGAAATA 
  Petunia_1  AGTTATGGGT TGAGGCAAAC AAGGTTCTTG AAAGAAAGCT GGAACAAATT 
  Petunia_5  AGTTATGGGT TGAGGCAAAC AAGGTTCTTG AAAGAAAGCT GGAACAAATT 
 Petunia_12  AATTATGGGT TGAGGCCAAC AAGGTACTTG AAAGAAAGCT GGAAGAAATA 
  Nicotiana  AGTTGTGGAT TGAAGCAAAC AAAGGTCTTG AAAGAAAGCT GGAAGAAATT 
    Calluna  AGCTGTGGGT TGAGGCTAAC AAGGGTTTAG AGAGGAAGCT CGATGACATT 
  Impatiens  AAATCCTTAA TGAAGCAAAC AGGGCCTTGA AACAAAGGCT ATTGGAAAGT 
  Diospyros  AGATGTGGAT TGAGGCTAAC AAAGCTCTGG AGAGAAAGCT GGATGAGATT 
Arabidopsis  AAATGTTGCT TGAAACCAAT AGAGCTTTGG CAATGAAGCT GGATGATATG 

             301                                                350 
    Gerbera  TATGCCGAAA ATCAAGCAGG A......... ...CCTTCAT GGGCAGCA.. 
     Lyco_1  TATGCTGAAA ACAACATGCA A......... ...CAAGCAT GGGGTGGT.. 
     Lyco_2  TATGCTGAAA ACAACATGCA A......... ...CAAGCAT GGGGTGGT.. 
    Lyco_29  TATGCTGAAA ACAACATGCA A......... ...CAAGCAT GGGGTGGT.. 
  Petunia_1  TATGCTGAGA ACAACATTCA G......... ...CAATCAT GGGGAGGT.. 
  Petunia_5  TATGCTGAGA ACAACATCCA G......... ...CAATCAT GGGGAGGT.. 
 Petunia_12  TATGCTGAAA ACAGCTTGCA A......... ...CAATCAT GGGGAGGT.. 
  Nicotiana  TATGCTGAGA ACAACCTTCA A......... ...CAATCCT GGGGAGGAGG 
    Calluna  TACAGAGAAA ACCACCTCCA G......... ...TCAACAT GGGCATGT.. 
  Impatiens  TCT....... .......... .......... ...TTCAATT GGATGCAA.. 
  Diospyros  TACAGAGAGA ATCAGCTGCA A......... ...TCATCCT GGGGCGGCGG 
Arabidopsis  ATTGGTGTGA GAAGTCATCA TATGGGAGGA GGAGGAGGAT GGGAAGGT.. 

             351                                                400 
    Gerbera  ....GGTGAA CACCATAGT. ..TCATATGG CCAAGAACAT CAGCATCAAC 
     Lyco_1  ....GGTGAG CAAAGTCTC. ..AATTATGG TCAG...... CAGCAACATC 
     Lyco_2  ....GGTGAG CAAAGTCTC. ..AATTATGG TCAG...... CAGCAACATC 
    Lyco_29  ....GGTGAG CAAAGTCTC. ..AATTATGG TCAG...... CAGCAACATC 
  Petunia_1  ....GGTCAG CAAAGTGGT. ..GCTTACAG CCAG...... ...CAGCAYG 
  Petunia_5  ....GGTGAG CAAAGTGGT. ..GCTTATGG CCAG...... ...CAGCATG 
 Petunia_12  ....GGCGAG CAAAGTGTT. ..ACTTATGG TCAC...... CAACATAATG 
  Nicotiana  A...GGTGAG CAAAGTGGT. ..GCTTACAG CCAG...... ...CAGCATC 
    Calluna  ....GGAGAG CAGAGTAAC. ..ACGTTTGG TAACCCG... CAGCATCATC 
  Impatiens  ....AATGGG CAACATGTG. ..GATTACAG TGGGCCG... GCTGTTCAGC 
  Diospyros  CGGCGGCGAG CAAGGGAACA GTTCCTTCAA CCACCAC... CACCACCACC 
Arabidopsis  ....GGTGAA CAGAATGTT. ..ACCTACGC GCAT...... ...CATCAAG 

             401                                                450 
    Gerbera  ATCAATCTCA GGGTTTCTTC CAGCCTTTAG ATTGCAACTC TAATTTGCAA 
     Lyco_1  CTCAATCTCA GGGTTTCTTC CAACCTCTAG AGTGCAACTC TTCCTTGCAA 
     Lyco_2  CTCAATCTCA GGGTTTCTTC CAACCTCTAG AGTGCAACTC TTCCTTGCAA 
    Lyco_29  CTCAATCTCA GGGTTTCTTC CAACCTCTAG AGTGCAACTC TTCCTTGCAA 
  Petunia_1  CTCAAACTCA AGGATTCTTT CAACCTCTAG AATGCAACTC TACCTTGCAA 
  Petunia_5  CTCAAACTCA AGGATTCTTT CAACCTCTAG AATGCAACTC TACCTTGCAA 
 Petunia_12  CTCAATCTCA GGGTTTCTTC CAACCTCTTG AGTGCAACTC TACTTTGCAA 
  Nicotiana  CTCAAACTCA GGGTTTTTTC CAACCTCTAG AATGCAACTC TACCTTGCAA 
    Calluna  CTCAATCCCA GGGATTCTTC CAGCCTCTGG AGTGCAATCC CAATTTGCAA 
  Impatiens  CCAATGNAGA TGAACTCTTT CATCCATTGG AATGTGAGCC CACTTTACAA 
  Diospyros  CTCATTCTCA GGCCTTCTTC CACCCTTTTG ATTGCAATCC CACTTTGCAA 
Arabidopsis  CTCAGTCTCA GGGACTATAC CAGCCTCTTG AATGCAATCC AACTCTGCAA 

             451                                                500 
    Gerbera  ATT......G GGTATAATAC AGTG...GAT TCAAGCCATA TAACT...GC 
     Lyco_1  ATT......G GGTACGATCC AATAACAACT TCAAGCCAAA TAACA...GC 
     Lyco_2  ATT......G GGTACGATCC AATAACAACT TCAAGCCAAA TAACA...GC 
    Lyco_29  ATT......G GGTACGATCC AATAACAACT TCAAGCCAAA TAACA...GC 
  Petunia_1  ATA......G GGTATGATCC AACT...ACT TCAAGCCAAA TAACA...GC 
  Petunia_5  ATA......G GGTATGATCC AGCT...ACT TCAAGCCAAA TAACA...GC 
 Petunia_12  ATA......G GGTACAATCC AATAACAACT TCAAGGCAAA TAACA...GC 
  Nicotiana  ATA......G GGTATGATCC AGCA...AGT TCAAGCCAAA TAACA...GG 
    Calluna  ATA......G GGTACAATCC TCAA...GTC TCAAACCAGC TAACTCCTGC 
  Impatiens  ATGGCAATGG GTTATCAAAC ACATCATGAT CCAACAAGTG TG...GAAGC 
  Diospyros  ATA......G GGTACCCTGA AGTA...TCA AACCAGATGG GTACT...GC 
Arabidopsis  ATG......G GGTATGATAA TCCGGTATGC TCAGAGCAAA TAACT...GC 

             501                                                550 
    Gerbera  TTCA...ACA ......AATG GGCAGAATCT GAATGGATTA ATCCCTGGAT 
     Lyco_1  AGTA...ACA ......AATG CCCAAAACGT GAATGGTATG ATACCTGGTT 
     Lyco_2  AGTA...ACA ......AATG CCCAAAACGT GAATGGTATG ATACCTGGTT 
    Lyco_29  AGTA...ACA ......AATG CCCAAAACGT GAATGGTATG ATACCTGGTT 
  Petunia_1  TGTA...ACA ......AGTG GCCAGAATGT CAATGGCATA ATCCCAGGAT 
  Petunia_5  TGTA...ACA ......AGTG GCCAGAATGT CAATGGCATA ATCCCAGGTT 
 Petunia_12  AGTA...ACA ......AATG CCCAAAACGT CAATGGTATG GTGCCTGGCT 
  Nicotiana  TGTA...ACC ......AGTG GGCAGAACAT CAATGGCATA GTCCCAGGTT 
    Calluna  TGCAACAACC CATGGCCAAG GCCAAAACGT GAGCGGAATG ATCCCAGGGT 
  Impatiens  TGCT...GGT ......GCTG GCCCAAGTAT GAACAACTAC TTTCCAGGAT 
  Diospyros  TGCA...ACT ......CATG AACAAAACAT GAATGGATTG GTTCCTGAGT 
Arabidopsis  GACA...ACC CAAGCTCAGG CGCAGCAGGG AAACGGTTAC ATCCCGGGGT 

             551     560 
    Gerbera  GGATGCTT..     
     Lyco_1  GGATGCTG..     
     Lyco_2  GGATGCTG..     
    Lyco_29  GGATGCTG..     
  Petunia_1  GGATGCTG..     
  Petunia_5  GGATGCTG..     
 Petunia_12  GGATGCTG..     
  Nicotiana  GGATGCTG..     
    Calluna  GGATGCTT..     
  Impatiens  GGCTTTCA..     
  Diospyros  GGATGCTC..     
Arabidopsis  GGATGCTC..     
